# Supplementary material for: NGL-3 in the regulation of brain development, Akt/GSK3b signaling, long-term depression, and locomotive and cognitive behaviors
Source: PLoS Biol. 2019 Jun 5;17(6):e2005326. doi: 10.1371/journal.pbio.2005326 (PMC6550391; doi:10.1371/journal.pbio.2005326)
Supplement: S1 Data — (XLSX) [file pbio.2005326.s001.xlsx]

## Sheet: Statitstics
Supplementary Table 1. Statistical Results
Figure		Assay Performed	Parameter (Unit)	Comparison			N	Descriptive Statistics	Statistical Analysis					Column statistics		Varience
				Sex	Age	groups		Average ± SEM	Statistical Test		Significance			D'Agostino & Pearson normality test	Shapiro-Wilk normality test	F-test
1	D	Hybrid, Brain weight	Body weight (g)	male	adult	WT, KO	21, 18	WT = 33.52 ± 1.112	Mann-Whitney test		P < 0.0001, ****	U =35	Two-tailed	n.s.	n.s.
								KO = 26.37 ± 0.7123						P = 0.0404, *	n.s.
			Brain weight (g)	male	adult	WT, KO	21, 18	WT = 0.4686 ± 0.004662	Unpaired Student's t-test		P < 0.0001, ****	t(37) = 12.56	Two-tailed	n.s.	P = 0.0473, *
								KO = 0.3866 ± 0.004483						n.s.	n.s.
			Brain / Body (ratio)	male	adult	WT, KO	21, 18	WT = 0.01425 ±0.0004332	Unpaired Student's t-test		P = 0.3421, n.s.	t(37) = 0.9623	Two-tailed	n.s.	n.s.
								KO = 0.0148 ± 0.0003397						n.s.	n.s.
2	A	Hybrid, Hippocampus CA1, mEPSC	Frequency (Hz)	female	P22	WT, KO	15(3), 15(3)	WT = 0.2133 ± 0.02525	Mann-Whitney test		P = 0.1447, n.s.	U = 77	Two-tailed	P = 0.0040, **	P = 0.0461, *
								KO = 0.1628 ± 0.02158						n.s.	P = 0.0269, *
			Amplitude (pA)	female	P22	WT, KO	15(3), 15(3)	WT = 28.62 ± 0.879	Unpaired Student's t-test		P = 0.3336, n.s.	t(28) = 0.9839	Two-tailed	n.s.	n.s.
								KO = 29.99 ± 1.08						n.s.	n.s.
	B	B6, Hippocampus CA1, mEPSC	Frequency (Hz)	male, female	P22-25	WT, KO	15(3), 14(4)	WT = 0.1278 ± 0.01872	Mann-Whitney test		P = 0.9914, n.s.	U = 104.5	Two-tailed	P = 0.0003, ***	P = 0.0066, **
								KO = 0.1357 ± 0.02369						n.s.	n.s.
			Amplitude (pA)	male, female	P22-25	WT, KO	15(3), 14(4)	WT = 24.81 ± 0.8585	Unpaired Student's t-test		P = 0.0787, n.s.	t(27) = 1.827	Two-tailed	n.s.	n.s.
								KO = 22.06 ± 1.26						n.s.	n.s.
	C	Hybrid, Hippocampal SC-CA1 Input-Output Ratio	fEPSP slope (mV/ms)	male, female	P28-30	WT, KO	10(3), 10(3)	2-way ANOVA		Interaction :: P = 0.5689, n.s., DF = 5 Time :: P < 0.0001, ****, DF = 5 Genotype :: P = 0.2722, n.s., DF = 1
								Bonferroni's multiple comparison test	0.05	WT vs KO	P > 0.9999, n.s.
									0.1	WT vs KO	P > 0.9999, n.s.
									0.15	WT vs KO	P > 0.9999, n.s.
									0.2	WT vs KO	P > 0.9999, n.s.
									0.25	WT vs KO	P > 0.9999, n.s.
									0.3	WT vs KO	P = 0.7869, n.s.
	D	B6, Hippocampal SC-CA1 Input-Output Ratio	fEPSP slope (mV/ms)	male, female	P28-30	WT, KO	7(2), 7(2)	2-way ANOVA		Interaction :: P = 0.9919, n.s., DF = 5 Time :: P < 0.0001, ****, DF = 5 Genotype :: P = 0.7988, n.s., DF = 1
								Bonferroni's multiple comparison test	0.05	WT vs KO	P > 0.9999, n.s.
									0.1	WT vs KO	P > 0.9999, n.s.
									0.15	WT vs KO	P > 0.9999, n.s.
									0.2	WT vs KO	P > 0.9999, n.s.
									0.25	WT vs KO	P > 0.9999, n.s.
									0.3	WT vs KO	P > 0.9999, n.s.
	E	Hybrid, Hippocampal SC-CA1 Paired Pulse Ratio	Paired Pulse Ratio	male, female	P28-30	WT, KO	10(3), 10(3)	2-way ANOVA		Interaction :: P = 0.2011, n.s., DF = 5 Time :: P < 0.0001, ****, DF = 5 Genotype :: P = 0.9204, n.s., DF = 1
								Bonferroni's multiple comparison test	25	WT vs KO	P = 0.5991, n.s.
									50	WT vs KO	P > 0.9999, n.s.
									75	WT vs KO	P = 0.9951, n.s.
									100	WT vs KO	P = 0.4042, n.s.
									200	WT vs KO	P > 0.9999, n.s.
									300	WT vs KO	P = 0.9998, n.s.
	F	B6, Hippocampal SC-CA1 Paired Pulse Ratio	Paired Pulse Ratio	male, female	P28-30	WT, KO	7(2), 7(2)	2-way ANOVA		Interaction :: P = 0.7006, n.s., DF = 5 Time :: P < 0.0001, ****, DF = 5 Genotype :: P = 0.2586, n.s., DF = 1
								Bonferroni's multiple comparison test	25	WT vs KO	P = 0.5037, n.s.
									50	WT vs KO	P > 0.9999, n.s.
									75	WT vs KO	P > 0.9999, n.s.
									100	WT vs KO	P > 0.9999, n.s.
									200	WT vs KO	P > 0.9999, n.s.
									300	WT vs KO	P > 0.9999, n.s.
3	A	Hybrid, Hippocampal SC-CA1, NMDA/AMPA ratio	NMDA/AMPA ratio	male, female	P19-22	WT, KO	14(7), 16(9)	WT = 0.3627 ± 0.0295	Unpaired Student's t-test		P = 0.0226, *	t(28) = 2.414	Two-tailed	n.s.	n.s.
								KO = 0.266 ± 0.02715						n.s.	n.s.
			tau (ms)	male, female	P19-22	WT, KO	14(7), 16(9)	WT = 92.47 ± 2.771	Unpaired Student's t-test		P = 0.4626, n.s.	t(28) = 0.7449	Two-tailed	n.s.	n.s.
								KO = 89.21 ± 3.302						n.s.	n.s.
	B	B6, Hippocampal SC-CA1, NMDA/AMPA ratio	NMDA/AMPA ratio	male, female	P19-23	WT, KO	18(8), 16(10)	WT = 0.5859 ± 0.05454	Mann-Whitney test		P = 0.1866, n.s.	U = 105	Two-tailed	P = 0.0184, *	P = 0.0243, *
								KO = 0.4885 ± 0.04804						P = 0.0129, *	P = 0.0160, *
			tau (ms)	male, female	P19-23	WT, KO	18(8), 15(10)	WT = 125.4 ± 5.391	Unpaired Student's t-test		P = 0.6475, n.s.	t(31) = 0.4617	Two-tailed	n.s.	P = 0.0155, *
								KO = 128.8 ± 4.793						n.s.	n.s.
	C	Hybrid, Hipipcampal SC-CA1, High-Frequency (1 s, 100 Hz)-LTP	Last 5 min fEPSP slope (% of baseline)	male, female	P25-33	WT, KO	19(11), 16(8)	WT = 131.5 ± 3.51	Mann-Whitney test		P = 0.0406, *	U = 90	Two-tailed	n.s.	n.s.
								KO = 121.1 ± 2.839						P = 0.0145, *	n.s.
	D	B6, Hipipcampal SC-CA1, High-Frequency (1 s, 100 Hz)-LTP	Last 5 min fEPSP slope (% of baseline)	male, female	P23-36	WT, KO	15(9), 15(10)	WT = 144.4 ± 3.834	Unpaired Student's t-test		P = 0.0168, *	t(28) = 2.543	Two-tailed	n.s.	n.s.
								KO = 131.5 ± 3.355						n.s.	n.s.
	E	Hybrid, Hipipcampal SC-CA1, Low-Frequency (900 s, 1 Hz)-LTD	Last 5 min fEPSP slope (% of baseline)	male, female	P16-20	WT, KO	12(6), 10(6)	WT = 79.26 ± 1.945	Unpaired Student's t-test (Welch's correction)		P = 0.0002, ***	t = 5.107, df = 12.61	Two-tailed	n.s.	n.s.
								KO = 103.4 ± 4.312						n.s.	n.s.
	F	B6, Hipipcampal SC-CA1, Low-Frequency (900 s, 1 Hz)-LTD	Last 5 min fEPSP slope (% of baseline)	male, female	P17-21	WT, KO	9(6), 10(6)	WT = 73.49 ± 2.252	Unpaired Student's t-test (Welch's correction)		P = 0.0003, ***	t = 4.922, df = 13.05	Two-tailed	n.s.	n.s.
								KO = 98.53 ± 4.561						n.s.	n.s.
4	A	Western Blot (% WT)	GluA1	male, female	3W, P2	WT, KO	4, 4	WT = 1 ± 0.07924	Unpaired Student's t-test		P = 0.7393, n.s.	t(6) = 0.3486	Two-tailed	n.s.	n.s.
								KO = 1.053 ± 0.1309						n.s.	n.s.
			GluA2	male, female	3W, P2	WT, KO	4, 4	WT = 1 ± 0.2332	Unpaired Student's t-test		P = 0.9657, n.s.	t(6) = 0.04486	Two-tailed	n.s.	n.s.
								KO = 0.9875 ± 0.1543						n.s.	n.s.
			GluN1	male, female	3W, P2	WT, KO	4, 4	WT = 1 ± 0.1894	Unpaired Student's t-test		P = 0.7177, n.s.	t(6) = 0.3791	Two-tailed	n.s.	p=0.0362, *
								KO = 0.9161 ± 0.1148						n.s.	n.s.
			p-GluN1(S896)	male, female	3W, P2	WT, KO	4, 4	WT = 1 ± 0.1212	Unpaired Student's t-test		P = 0.0039, **	t(6) = 4.536	Two-tailed		n.s.
								KO = 0.4199 ± 0.04077							n.s.
			GluN2A	male, female	3W, P2	WT, KO	4, 4	WT = 1 ± 0.2486	Unpaired Student's t-test		P = 0.8237, n.s.	t(6) = 0.2327	Two-tailed	n.s.	n.s.
								KO = 1.083 ± 0.2568						n.s.	n.s.
			GluN2B	male, female	3W, P2	WT, KO	4, 4	WT = ± 0.05738	Unpaired Student's t-test		P = 0.3392, n.s.	t(6) = 1.038	Two-tailed	n.s.	n.s.
								KO = 1.078 ± 0.04775						n.s.	n.s.
			p-GluN2B (S1284)	male, female	3W, P2	WT, KO	4, 4	WT = 1 ± 0.06942	Unpaired Student's t-test		P = 0.8840, n.s.	t(6) = 0.1523	Two-tailed	n.s.	n.s.
								KO = 0.9781 ± 0.1256						n.s.	n.s.
			p-GluN2B (Y1336)	male, female	3W, P2	WT, KO	4, 4	WT = 1 ± 0.07062	Unpaired Student's t-test		P = 0.1460, n.s.	t(6) = 1.67	Two-tailed	n.s.	n.s.
								KO = 1.397 ± 0.2268						n.s.	n.s.
			p-GluN2B (Y1472)	male, female	3W, P2	WT, KO	4, 4	WT = 1 ± 0.05049	Unpaired Student's t-test		P = 0.0876, n.s.	t(6) = 2.039	Two-tailed		n.s.
								KO = 1.347 ± 0.1625							n.s.
			p-GluN2B (S1480)	male, female	3W, P2	WT, KO	4, 4	WT = 1 ± 0.05977	Unpaired Student's t-test		P = 0.0181, *	t(6) = 3.223	Two-tailed	n.s.	n.s.
								KO = 1.329 ± 0.08272						n.s.	n.s.
	B	Western Blot (% WT)	GluA1	male, female	10W, P2	WT, KO	4, 4	WT = 1 ± 0.0753	Unpaired Student's t-test		p=0.9405, n.s.	t(6)=0.07783	Two-tailed		n.s.
								KO = 1.013 ± 0.136							n.s.
			GluA2	male, female	10W, P2	WT, KO	4, 4	WT = 1.002 ± 0.02804	Unpaired Student's t-test		p=0.7501, n.s.	t(6)=0.3336	Two-tailed		n.s.
								KO = 0.9799 ± 0.05935							n.s.
			GluN1	male, female	10W, P2	WT, KO	4, 4	WT = 0.9789 ± 0.2845	Unpaired Student's t-test		p=0.5908, n.s.	t(6)=0.5677	Two-tailed		n.s.
								KO = 1.219 ± 0.3126							n.s.
			p-GluN1(S896)	male, female	10W, P2	WT, KO	8, 8	WT = 0.9944 ± 0.07033	Unpaired Student's t-test		p=0.0480, *	t(14)=2.166	Two-tailed		n.s.
								KO = 0.6738 ± 0.1302							n.s.
			GluN2A	male, female	10W, P2	WT, KO	4, 4	WT = 1.004 ± 0.1095	Unpaired Student's t-test		p=0.9393, n.s.	t(6)=0.07941	Two-tailed		n.s.
								KO = 1.017 ± 0.1168							n.s.
			GluN2B	male, female	10W, P2	WT, KO	4, 4	WT = 0.997 ± 0.05882	Mann-Whitney test		p=0.8857, n.s.	U=7	Two-tailed		p=0.0104, *
								KO = 1.02 ± 0.08587							n.s.
			p-GluN2B(S1284)	male, female	10W, P2	WT, KO	4, 4	WT = 0.9849 ± 0.1027	Unpaired Student's t-test		p=0.6057, n.s.	t(6)=0.5445	Two-tailed		n.s.
								KO = 0.8862 ± 0.1493							n.s.
			p-GluN2B(Y1336)	male, female	10W, P2	WT, KO	4, 4	WT = 0.9671 ± 0.152	Unpaired Student's t-test		p=0.3855, n.s.	t(6)=0.9357	Two-tailed		n.s.
								KO =1.238 ± 0.2466							n.s.
			p-GluN2B(Y1472)	male, female	10W, P2	WT, KO	4, 4	WT = 0.9613 ± 0.1448	Unpaired Student's t-test		p=0.9215, n.s.	t(6)=0.1028	Two-tailed		n.s.
								KO = 0.9813 ± 0.1299							n.s.
			p-GluN2B(S1480)	male, female	10W, P2	WT, KO	4, 4	WT = 1 ± 0.1382	Unpaired Student's t-test		p=0.4122, n.s.	t(6)=0.881	Two-tailed
								KO = 1.154 ± 0.1072
	C	Hippocampal tissue surface biotinylation	Total GluN1	male, female	3W, P2	WT, KO	5, 6	WT = 1 ± 0.1397	Mann-Whitney test		P = 0.1775, n.s.	U = 7	Two-tailed		n.s.
								KO = 0.8143 ± 0.2297							p = 0.0240, *
			Surface GluN1	male, female	3W, P2	WT, KO	5, 6	WT = 1 ± 0.1975	Unpaired Student's t-test		P = 0.6111, n.s.	t(9) = 0.5268	Two-tailed		n.s.
								KO = 0.8385 ± 0.2256							n.s.
			Total GluA1	male, female	3W, P2	WT, KO	5, 6	WT = 1 ± 0.1013	Unpaired Student's t-test		P = 0.5620, n.s.	t(9) = 0.602	Two-tailed		n.s.
								KO = 1.151 ± 0..2116							n.s.
			Surface GluA1	male, female	3W, P2	WT, KO	5, 6	WT = 1 ± 0.1928	Mann-Whitney test		P = 0.4286, n.s.	U = 10	Two-tailed		n.s.
								KO = 0.9117 ± 0.3379							p = 0.0257, *
	D	Western Blot (% WT)	Akt	male, female	3W, P2	WT, KO	4, 4	WT = 1 ± 0.0535	Unpaired Student's t-test		P = 0.0175, *	t(6) = 0.3.249	Two-tailed		n.s.
								KO = 1.304 ± 0.07679							n.s.
			p-Akt(T308)	male, female	3W, P2	WT, KO	3, 4	WT = 1 ± 0.2871	Unpaired Student's t-test		P = 0.0282, *	t(5) = 3.056	Two-tailed		n.s.
								KO = 2.58 ± 0.387							n.s.
			p-Akt(S473)	male, female	3W, P2	WT, KO	4, 4	WT = 1 ± 0.07663	Unpaired Student's t-test		P = 0.0005, ***	t(6) = 6.839	Two-tailed		n.s.
								KO = 1.934 ± 0.1131							n.s.
			PI3K	male, female	3W, P2	WT, KO	4, 4	WT = 1 ± 0.03895	Unpaired Student's t-test (Welch's correction)		P = 0.4684, n.s.	t = 0.8161, df = 3.353	Two-tailed		n.s.
								KO = 1.135 ± 0.1602							n.s.
			p-PI3K(Y458)	male, female	3W, P2	WT, KO	4, 4	WT = 1 ± 0.354	Unpaired Student's t-test		P = 0.8458, n.s.	t(6) = 0.2031	Two-tailed		n.s.
								KO = 1.093 ± 0.2922							n.s.
			mTOR	male, female	3W, P2	WT, KO	4, 4	WT = 1 ± 0.03082	Unpaired Student's t-test		P = 0.8599, n.s.	t(6) = 0.1842	Two-tailed		n.s.
								KO = 1.015 ± 0.07317							n.s.
			p-mTOR(S2448)	male, female	3W, P2	WT, KO	4, 4	WT = 1 ± 0.133	Unpaired Student's t-test		P = 0.5292, n.s.	t(6) = 0.6677	Two-tailed		n.s.
								KO = 0.8788 ± 0.1236							n.s.
			GSK3β	male, female	3W, P2	WT, KO	4, 4	WT = 1 ± 0.1964	Unpaired Student's t-test		P = 0.6999, n.s.	t(6) = 0.4044	Two-tailed		n.s.
								KO = 1.093 ± 0.1205							n.s.
			p-GSK3β(S9)	male, female	3W, P2	WT, KO	4, 4	WT = 0.9983 ± 0.04679	Unpaired Student's t-test		P = 0.0004, ***	t(6) = 6.981	Two-tailed		n.s.
								KO = 1.365 ± 0.024							n.s.
			PKC	male, female	3W, P2	WT, KO	3, 4	WT = 1 ± 0.1598	Unpaired Student's t-test		P = 0.2319, n.s.	t(5) = 1.36	Two-tailed		n.s.
								KO = 1.407 ± 0.2260							n.s.
			p-PKC(S660)	male, female	3W, P2	WT, KO	3, 4	WT = 1 ± 0.1143	Unpaired Student's t-test		P = 0.7604	t(5) = 0.3221	Two-tailed		n.s.
								KO = 1.08 ± 0.194							n.s.
5	A	Hybrid, Hipipcampal SC-CA1, Low-Frequency (900 s, 1 Hz)-LTD with Akt inhibitorⅣ	Last 5 min fEPSP slope (% of baseline)	male, female	P16-18	WT-V, WT-D, KO-V, KO-D	8(3), 8(3), 8(3), 7(3)	2-way ANOVA		Interaction :: P = 0.0092, **, DF = 1 Genotype :: P = 0.0058, **, DF = 1 Drug rescue :: P = 0.0009, ***, DF = 1
								Bonferroni's multiple comparison test	WT-V vs WT-D	P > 0.9999, n.s.
									WT-V vs KO-V	P = 0.0004, ***
									WT-V vs KO-D	P = 0.9971, n.s.
									WT-D vs KO-V	P = 0.0003, ***
									WT-D vs KO-D	P = 0.9898, n.s.
									KO-V vs KO-D	P = 0.0024, **
	B	Hybrid, Hipipcampal SC-CA1, High-Frequency (1 s, 100 Hz)-LTP with DCS	Last 5 min fEPSP slope (% of baseline)	male, female	P26-32	WT-V, WT-D, KO-V, KO-D	9(3), 9(3), 9(3), 9(3)	2-way ANOVA		Interaction :: P = 0.0928, n.s., DF = 1 Genotype :: P = 0.0039, **, DF = 1 Drug rescue :: P = 0.5385, n.s., DF = 1
								Bonferroni's multiple comparison test	WT-V vs WT-D	P = 0.3584, n.s.
									WT-V vs KO-V	P = 0.0088, **
									WT-V vs KO-D	P = 0.0582, n.s.
									WT-D vs KO-V	P = 0.3099, n.s.
									WT-D vs KO-D	P = 0.7637, n.s.
									KO-V vs KO-D	P = 0.8605, n.s.
	C	Hybrid, Hipipcampal SC-CA1, Low-Frequency (900 s, 1 Hz)-LTD with DCS	Last 5 min fEPSP slope (% of baseline)	male, female	P16-20	WT-V, WT-D, KO-V, KO-D	7(6), 7(4), 6(5), 6(4)	2-way ANOVA		Interaction :: P = 0.2926, n.s., DF = 1 Genotype :: P < 0.0001, ****, DF = 1 Drug rescue :: P = 0.2087, n.s., DF = 1
								Bonferroni's multiple comparison test	WT-V vs WT-D	P = 0.3247, n.s.
									WT-V vs KO-V	P = 0.0009, ***
									WT-V vs KO-D	P = 0.0013, **
									WT-D vs KO-V	P < 0.0001, ****
									WT-D vs KO-D	P < 0.0001, ****
									KO-V vs KO-D	P = 0.9988, n.s.
6	A	Hybrid, Open Field Test	Distance moved (m)	male	adult	WT, KO	11, 13	2-way ANOVA		Interaction :: P = 0.0604, n.s., DF = 5 Time :: P < 0.0001, ****, DF = 5 Genotype :: P < 0.0001, ****, DF = 1
								Bonferroni's multiple comparison test	0-10 min	WT vs KO	P < 0.0001, ****
									10-20 min	WT vs KO	P < 0.0001, ****
									20-30 min	WT vs KO	P < 0.0001, ****
									30-40 min	WT vs KO	P < 0.0001, ****
									40-50 min	WT vs KO	P < 0.0001, ****
									50-60 min	WT vs KO	P < 0.0001, ****
			Total Distance moved (m)	male	adult	WT, KO	11, 13	WT = 175.6 ± 9.506	Unpaired Student's t-test (Welch's correction)		P < 0.0001, ****	t = 8.245, df = 17.7	Two-tailed	n.s.	n.s.
								KO = 346.9 ± 18.48						n.s.	n.s.
			Time in Center (%)	male	adult	WT, KO	11, 13	WT = 9.81 ± 0.9038	Unpaired Student's t-test		P = 0.0101, *	t(22) = 2.814	Two-tailed	n.s.	n.s.
								KO = 14.65 ± 1.382						n.s.	n.s.
	B	B6, Open Field Test	Distance moved (m)	male	adult	WT, KO	16, 11	2-way ANOVA		Interaction :: P = 0.0437, *, DF = 5 Time :: P < 0.0001, ****, DF = 5 Genotype :: P = 0.0010, ***, DF = 1
								Bonferroni's multiple comparison test	0-10 min	WT vs KO	P = 0.0029, **
									10-20 min	WT vs KO	P = 0.0003, ***
									20-30 min	WT vs KO	P = 0.0048, **
									30-40 min	WT vs KO	P = 0.0040, **
									40-50 min	WT vs KO	P = 0.1637, n.s.
									50-60 min	WT vs KO	P = 0.6031, n.s.
			Distance moved (m)	male	adult	WT, KO	16, 11	WT = 186.3 ± 14.04	Unpaired Student's t-test (Welch's correction)		P = 0.0083, **	t = 3.182, df = 11.45	Two-tailed	n.s.	n.s.
								KO = 358.7 ± 52.35						n.s.	n.s.
			Time in Center (%)	male	adult	WT, KO	16, 11	WT = 9.903 ± 1.526	Unpaired Student's t-test		P = 0.4386, n.s.	t(25) = 0.7871	Two-tailed	n.s.	n.s.
								KO = 12.1 ± 2.542						n.s.	n.s.
	C	Hybrid, LABORAS	Circadian Behavior (m)	male	adult	WT, KO	22, 25	2-way ANOVA		Interaction :: P < 0.0001, ****, DF = 23 Time :: P < 0.0001, ****, DF = 23 Genotype :: P < 0.0001, ****, DF = 1
								Bonferroni's multiple comparison test	10	WT vs KO	P = 0.0379, *
									28	WT vs KO	P < 0.0001, ****
									34	WT vs KO	P = 0.0009, ***
									48	WT vs KO	P = 0.0012, **
									other else	WT vs KO	n.s.
			Total Distance Moved (m)	male	adult	WT, KO	22, 25	WT = 201.7 ± 9.696	Unpaired Student's t-test		P = 0.0019, **	t(45) = 3.295	Two-tailed	n.s.	n.s.
								KO = 245.4 ± 9.08						n.s.	n.s.
	D		Rearing (sec)	male	adult	WT, KO	22, 25	WT = 2145 ± 133.8	Mann-Whitney test		P < 0.0001, ****	U = 64	Two-tailed	n.s.	n.s.
								KO = 4792 ± 524.3						P = 0.0033, **	P = 0.0130, *
			Climbing (sec)	male	adult	WT, KO	22, 25	WT = 34063 ± 2104	Unpaired Student's t-test		P = 0.0008, ***	t(45) = 3.61	Two-tailed	n.s.	n.s.
								KO = 24836 ± 1525						n.s.	n.s.
	E	B6, LABORAS	Circadian Behavior (m)	male	adult	WT, KO	13, 8	2-way ANOVA		Interaction :: P = 0.3972, n.s., DF = 23 Time :: P < 0.0001, ****, DF = 23 Genotype :: P = 0.1095, n.s., DF = 1
								Bonferroni's multiple comparison test	for all	WT vs KO	n.s.
			Total Distance Moved (m)	male	adult	WT, KO	13, 8	WT = 283.6 ± 21.03	Unpaired Student's t-test		P = 0.1095, n.s.	t(19) = 1.679	Two-tailed	n.s.	n.s.
								KO = 341.2 ± 27.28						n.s.	n.s.
	F		Rearing (sec)	male	adult	WT, KO	13, 8	WT = 3727 ± 507.8	Unpaired Student's t-test		P = 0.0446, *	t(19) = 2.15	Two-tailed	n.s.	n.s.
								KO = 5547 ± 697						n.s.	n.s.
			Climbing (sec)	male	adult	WT, KO	13, 8	WT = 15457 ± 2171	Unpaired Student's t-test		P = 0.0240, *	t(19) = 2.454	Two-tailed	n.s.	n.s.
								KO = 7508 ± 2121						n.s.	n.s.
7	A	Hybrid, Elevated Plus Maze	Time in Open arm (%)	male	adult	WT, KO	22, 25	WT = 25.55 ± 2.522	Unpaired Student's t-test		P < 0.0001, ****	t(45) = 11.28	Two-tailed	n.s.	n.s.
								KO = 65.59 ± 2.48						n.s.	n.s.
			Time in Closed arm (%)	male	adult	WT, KO	22, 25	WT = 52.85 ± 3.632	Unpaired Student's t-test (Welch's correction)		P < 0.0001, ****	t = 7.873, df = 29.8	Two-tailed	n.s.	n.s.
								KO = 21.33 ± 1.684						n.s.	n.s.
			Distance moved (m)	male	adult	WT, KO	22, 25	WT = 15.58 ± 0.5518	Unpaired Student's t-test (Welch's correction)		P < 0.0001, ****	t = 6.978, df = 35.33	Two-tailed	n.s.	n.s.
								KO = 24.07 ± 1.084						n.s.	n.s.
	B	Hybrid, Light Dark Box	Time in light chamber (sec)	male	adult	WT, KO	22, 25	WT = 132.6 ± 16.58	Unpaired Student's t-test		P = 0.1504, n.s.	t(45) = 1.463	Two-tailed	n.s.	P = 0.0313, *
								KO = 158.3 ± 7.663						n.s.	n.s.
			Chamber Transition (e.a.)	male	adult	WT, KO	22, 25	WT = 42.27 ± 3.575	Mann-Whitney test		P = 0.1753, n.s.	U = 211	Two-tailed	n.s.	n.s.
								KO = 50.84 ± 3.525						P = 0.0232, *	P = 0.0175, *
	C	B6, Elevated Plus Maze	Time in Open arm (%)	male	adult	WT, KO	17,10	WT = 33.44 ± 2.431	Unpaired Student's t-test		P < 0.0001, ****	t(25) = 12.33	Two-tailed	n.s.	n.s.
								KO = 77.51 ± 2.113						n.s.	n.s.
			Time in Closed arm (%)	male	adult	WT, KO	17,10	WT = 45.83 ± 3.394	Mann-Whitney test		P = 0.0001, ***	U = 18	Two-tailed	n.s.	n.s.
								KO = 21.59 ± 7.907						P < 0.0001, ****	P < 0.0001, ****
			Distance moved (m)	male	adult	WT, KO	17,10	WT = 22.91 ± 0.9365	Unpaired Student's t-test (Welch's correction)		P < 0.0521, n.s.	t = 2.039, df = 25	Two-tailed	n.s.	n.s.
								KO = 28.93 ± 3.552						n.s.	n.s.
	D	B6, Light-Dark Box	Time in light chamber (sec)	male	adult	WT, KO	20, 11	WT = 40.58 ± 2.943	Mann-Whitney test		P = 0.0063, **	U = 45	Two-tailed	P = 0.0214, *	n.s.
								KO = 54.87 ± 4.062						n.s.	n.s.
			Chamber Transition (e.a.)	male	adult	WT, KO	20, 11	WT = 35.55 ± 2.252	Mann-Whitney test		P = 0.0005, ***	U = 29.5	Two-tailed	n.s.	n.s.
								KO = 18.55 ± 3.743						P = 0.0002, ***	n.s.
8	A	Hybrid, Morris Water Maze	Escape Latency (sec)	male	adult	WT, KO	11, 12	2-way ANOVA		Interaction :: P = 0.3605, n.s., DF = 11 Time :: P < 0.0001, ****, DF = 11 Genotype :: P < 0.0001, ****, DF = 1
								Bonferroni's multiple comparison test	Day 3	WT vs KO	P = 0.0149, *
									Day 13	WT vs KO	P = 0.0028, **
									other else	WT vs KO	n.s.
			Day 3	male	adult	WT, KO	11, 12	WT = 22.39 ± 2.756	Unpaired Student's t-test		P = 0.0002, ###	t(21) = 4.566	Two-tailed	n.s.	n.s.
								KO = 41.19 ± 3.025						n.s.	n.s.
			Day 4	male	adult	WT, KO	11, 12	WT = 28.42 ± 2.761	Unpaired Student's t-test		P = 0.0116, #	t(21) = 2.763	Two-tailed	n.s.	n.s.
								KO = 41.17 ± 3.614						n.s.	n.s.
			Day 7	male	adult	WT, KO	11, 12	WT = 22.09 ± 2.962	Unpaired Student's t-test		P = 0.0049, ##	t(21) = 3.142	Two-tailed	n.s.	n.s.
								KO = 37.75 ± 3.92						n.s.	n.s.
			Day 13	male	adult	WT, KO	11, 12	WT = 20.64 ± 4.469	Mann-Whitney test		P = 0.0163, #	U = 27.5	Two-tailed	P = 0.0088, **	P = 0.0088, **
								KO = 42.14 ± 5.732						n.s.	P = 0.8308, *
			Other else	male	adult	WT, KO	11, 12		Unpaired Student's t-test		n.s.		Two-tailed
	B	Hybrid, Morris Water Maze <Probe test>	Quadrant Occupancy (%)	male	adult	WT	11	1-way ANOVA		F(3, 40) = 12.64 p<0.0001, ****
								Tukey's multiple comparison test		Target vs Opposite	P = 0.0018, **		DF = 40
										Target vs Right	P < 0.0001, ****		DF = 40
										Target vs Left	P = 0.0187, *		DF = 40
										Opposite vs Right	P = 0.1634, n.s.		DF = 40
										Opposite vs Left	P = 0.8270, n.s.		DF = 40
										Right vs Left	P = 0.0243, *		DF = 40
			Quadrant Occupancy (%)	male	adult	KO	12	1-way ANOVA		F(3, 44) = 0.3367 p = 0.7988, n.s.
								Tukey's multiple comparison test		Target vs Opposite	P = 0.9897, n.s.		DF = 44
										Target vs Right	P = 0.9414, n.s.		DF = 44
										Target vs Left	P = 0.9802, n.s.		DF = 44
										Opposite vs Right	P = 0.9938, n.s.		DF = 44
										Opposite vs Left	P = 0.8990, n.s.		DF = 44
										Right vs Left	P = 0.7767, n.s.		DF = 44
			Number of crossing (#)	male	adult	WT, KO	11, 12	WT = 3.545 ± 0.5619	Unpaired Student's t-test		P = 0.002, **	t(21) = 3.528	Two-tailed	n.s.	n.s.
								KO = 1.333 ± 0.3098						n.s.	n.s.
	C	Hybrid, Morris Water Maze <Reversal probe test>	Quadrant Occupancy (%)	male	adult	WT	11	1-way ANOVA		F(3, 40) = 17.24 P < 0.0001, ****
								Tukey's multiple comparison test		Target vs Opposite	P = 0.0020, **		DF = 40
										Target vs Right	P = 0.0006, ***		DF = 40
										Target vs Left	P < 0.0001, ****		DF = 40
										Opposite vs Right	P = 0.9731, n.s.		DF = 40
										Opposite vs Left	P = 0.0122, *		DF = 40
										Right vs Left	P = 0.0361, *		DF = 40
			Quadrant Occupancy (%)	male	adult	KO	12	1-way ANOVA		F(3, 44) = 3.911 p=0.0147, *
								Tukey's multiple comparison test		Target vs Opposite	P = 0.0500, *		DF = 44
										Target vs Right	P = 0.3648, n.s.		DF = 44
										Target vs Left	P = 0.0144, *		DF = 44
										Opposite vs Right	P = 0.7357, n.s.		DF = 44
										Opposite vs Left	P = 0.9596, n.s.		DF = 44
										Right vs Left	P = 0.4340, n.s.		DF = 44
			Number of crossing (#)	male	adult	WT, KO	11, 12	WT = 4 ± 0.6467	Mann-Whitney test		P = 0.0086, **	U = 25.5	Two-tailed	n.s.	0.0036, **
								KO = 2 ± 0.4264						n.s.	n.s.
	D	B6, Morris Water Maze	Escape Latency (sec)	male, female	adult	WT, KO	10, 5	2-way ANOVA		Interaction :: P = 0.0117, *, DF = 11 Time :: P = 0.0009, ***, DF = 11 Genotype :: P < 0.0001, DF = 1
								Bonferroni's multiple comparison test	Day 6	WT vs KO	P = 0.0077, **
									Day 7	WT vs KO	P = 0.0009, ***
									Day 10	WT vs KO	P = 0.0017, **
									Day 11	WT vs KO	P = 0.0004, ***
									Day 12	WT vs KO	P < 0.0001, ****
									Day 13	WT vs KO	P < 0.0001, ****
									other else	WT vs KO	n.s.
			Day 6	male	adult	WT, KO	10, 5	WT = 27.7 ± 6.154	Unpaired Student's t-test		P = 0.0128, #	t(13) = 2.884	Two-tailed	n.s.	n.s.
								KO = 54.13 ± 3.408						N too small	n.s.
			Day 7	male	adult	WT, KO	10, 5	WT = 22.7 ± 5.423	Unpaired Student's t-test		P = 0.0023, ##	t(13) = 3.777	Two-tailed	n.s.	n.s.
								KO = 53.67 ± 3.645						N too small	n.s.
			Day 10	male	adult	WT, KO	10, 5	WT = 29.63 ± 4.718	Mann-Whitney test		P = 0.0043, ##	U = 3	Two-tailed	n.s.	n.s.
								KO = 59.27 ± 0.7333						N too small	0.0001, ***
			Day 11	male	adult	WT, KO	10, 5	WT = 27.4± 4.913	Mann-Whitney test		P = 0.0007, ###	U = 0	Two-tailed	n.s.	n.s.
								KO = 60 ± 0						N too small	-
			Day 12	male	adult	WT, KO	10, 5	WT = 17.53 ± 5.411	Mann-Whitney test		P = 0.0050, ##	U = 3.5	Two-tailed	0.0019, **	0.0075, **
								KO = 56.47 ± 2.27						N too small	0.0473, *
			Day 7	male	adult	WT, KO	10, 5	WT = 16.4 ± 5.115	Mann-Whitney test		P = 0.0033, ##	U = 2.5	Two-tailed	0.0003, ***	0.0016, **
								KO = 54.8 ± 2.832						N too small	0.1080, n.s.
			Other else	male	adult	WT, KO	10, 5		Unpaired Student's t-test		n.s.		Two-tailed
	E	B6, Morris Water Maze <Probe test>	Quadrant Occupancy (%)	male	adult	WT	10	1-way ANOVA		F(3, 36) = 9.713 p<0.0001, ****
								Tukey's multiple comparison test		Target vs Opposite	P = 0.0005, ***		DF = 36
										Target vs Right	P = 0.0001, ***		DF = 36
										Target vs Left	P = 0.0603, n.s.		DF = 36
										Opposite vs Right	P = 0.9670, n.s.		DF = 36
										Opposite vs Left	P = 0.2948, n.s.		DF = 36
										Right vs Left	P = 0.1291, n.s.		DF = 36
			Quadrant Occupancy (%)	male	adult	KO	5	1-way ANOVA		F(3, 16) = 2.096 p = 0.1410, n.s.
								Tukey's multiple comparison test		Target vs Opposite	P = 0.1065, n.s.		DF = 16
										Target vs Right	P = 0.7969, n.s.		DF = 16
										Target vs Left	P = 0.5026, n.s.		DF = 16
										Opposite vs Right	P = 0.4392, n.s.		DF = 16
										Opposite vs Left	P = 0.7354, n.s.		DF = 16
										Right vs Left	P = 0.9556, n.s.		DF = 16
			Number of crossing (#)	male	adult	WT, KO	10, 5	WT = 3.3 ± 0.8439	Mann-Whitney test		P = 0.0027, **	U = 2	Two-tailed	n.s.	0.0215, *
								KO = 0.2 ± 0.2						N too small	0.0001, ***
	F	B6, Morris Water Maze <Reversal probe test>	Quadrant Occupancy (%)	male	adult	WT	10	1-way ANOVA		F(3, 36) = 17.97 P < 0.0001, ****
								Tukey's multiple comparison test		Target vs Opposite	P < 0.0001, ****		DF = 36
										Target vs Right	P < 0.0001, ****		DF = 36
										Target vs Left	P < 0.0001, ****		DF = 36
										Opposite vs Right	P = 0.7619, n.s.		DF = 36
										Opposite vs Left	P = 0.9247, n.s.		DF = 36
										Right vs Left	P = 0.9840, n.s.		DF = 36
			Quadrant Occupancy (%)	male	adult	KO	5	1-way ANOVA		F(3, 16) = 2.555 p=0.0918, n.s.
								Tukey's multiple comparison test		Target vs Opposite	P = 0.6923, n.s.		DF = 16
										Target vs Right	P = 0.5533, n.s.		DF = 16
										Target vs Left	P = 0.7624, n.s.		DF = 16
										Opposite vs Right	P = 0.1087, n.s.		DF = 16
										Opposite vs Left	P = 0.9993, n.s.		DF = 16
										Right vs Left	P = 0.1351, n.s.		DF = 16
			Number of crossing (#)	male	adult	WT, KO	10, 5	WT = 5.1 ± 0.752	Unpaired Student's t-test		P = 0.0030, **	t(13) = 3.643	Two-tailed	n.s.	n.s.
								KO = 1 ± 0.4472						N too small	n.s.
9	A	Hybird, Hippocampus CA1, sEPSC	Frequency (Hz)	male, female	P23-25	WT, KO	20(6), 22(6)	WT = 0.4575 ± 0.06472	Unpaired Student's t-test		P = 0.0378, *	t(40) = 2.148	Two-tailed	n.s.	P = 0.0109, *
								KO = 0.6928 ± 0.08626						n.s.	n.s.
			Amplitude (pA)	male, female	P23-25	WT, KO	20(6), 22(6)	WT = 22.76 ± 1.194	Mann-Whitney test		P = 0.0231, *	U = 130	Two-tailed	n.s.	n.s.
								KO = 28.08 ± 2.042						P = 0.0005, ***	P = 0.0002, ***
	B	Hybird, Hippocampus CA1, sIPSC	Frequency (Hz)	male, female	P22-23	WT, KO	15(4), 15(3)	WT = 8.426 ± 0.4344	Unpaired Student's t-test		P = 0.1481, n.s.	t(27) = 1.489	Two-tailed	n.s.	n.s.
								KO = 7.588 ± 0.3623						n.s.	n.s.
			Amplitude (pA)	male, female	P22-23	WT, KO	15(4), 15(3)	WT = 57.48 ± 3.371	Unpaired Student's t-test		P = 0.5177, n.s.	t(28) = 0.6552	Two-tailed	n.s.	n.s.
								KO = 60.1 ± 2.151						n.s.	n.s.
	C	Hybrid, Excitability, F-I Curve	Spike count / input stimulus (e.a.)	female	P21-23	WT, KO	14(3), 14(3)	2-way ANOVA		Interaction :: P < 0.0001, ****, DF = 12 Time :: P < 0.0001, ****, DF = 12 Genotype :: P = 0.0439, *, DF = 1
								Bonferroni's multiple comparison test	270	WT vs KO	P = 0.0416, *
									300	WT vs KO	P = 0.0111, *
									330	WT vs KO	P = 0.0026, **
									360	WT vs KO	P = 0.0022, **
									other else	WT vs KO	n.s.
	D	Hybird, PTZ-induced Seizure	Seizure Susceptibility Score (value)	male	adult	WT, KO	15, 14	WT = 0.2363 ± 0.02973	Unpaired Student's t-test		P = 0.0143, *	t(27) = 2.618	Two-tailed	n.s.	n.s.
								KO = 0.3594 ± 0.03679						n.s.	n.s.
			Mortality	male	adult	WT, KO	15, 14	WT = 0.2	Chi-square test		P = 0.00514, **	DF = 1	Two-tailed
								KO = 0.643
	E	Hybrid, EEG	Normalized alpha power Temporal cortex (%)	male	adult	WT, KO	6, 6	WT = 0.2137 ± 0.009631	Mann-Whitney test		P = 0.0001, ***	U = 2	Two-tailed	n.s.	n.s.
								KO = 0.1538 ± 0.008399						P = 0.0030, **	P = 0.0375, *
			Normalized alpha power Forontal cortex (%)	male	adult	WT, KO	6, 6	WT = 0.1161 ± 0.006252	Mann-Whitney test		P = 0.0503, n.s.	U = 30	Two-tailed	n.s.	n.s.
								KO = 0.09862 ± 0.00398						P = 0.0114, *	n.s.
			Normalized theta power Temporal cortex (%)	male	adult	WT, KO	6, 6	WT = 0.2508 ± 0.008617	Mann-Whitney test		P = 0.0138, *	U = 23	Two-tailed	n.s.	n.s.
								KO = 0.2799 ± 0.01135						P = 0.0003, ***	P = 0.0070, **
			Normalized delta power Forontal cortex (%)	male	adult	WT, KO	6, 6	WT = 0.2391 ± 0.01316	Unpaired Student's t-test		P = 0.6179, n.s.	t(20) = 0.5068	Two-tailed	n.s.	n.s.
								KO = 0.2323 ± 0.005256						n.s.	n.s.
10	A	Hybrid, Open Field test with DCS	Total distance moved (m)	male	Adult	WT-V, WT-D, KO-V, KO-D	11, 12, 13, 15	2-way ANOVA		Interaction :: P = 0.2811, n.s., DF = 1 Genotype :: P = 0.0018, **, DF = 1 Drug rescue :: P < 0.0001, ****, DF = 1
								Bonferroni's multiple comparison test	WT-V vs WT-D	P = 0.8339, n.s.
									WT-V vs KO-V	P < 0.0001, ****
									WT-V vs KO-D	P = 0.0629, n.s.
									WT-D vs KO-V	P < 0.0001, ****
									WT-D vs KO-D	P = 0.0004, ***
									KO-V vs KO-D	P = 0.0118, *
			Time in center (%)	male	Adult	WT-V, WT-D, KO-V, KO-D	11, 12, 13, 15	2-way ANOVA		Interaction :: P = 0.1712, n.s., DF = 1 Genotype :: P = 0.7816, n.s., DF = 1 Drug rescue :: P = 0.2022, n.s., DF = 1
								Bonferroni's multiple comparison test	WT-V vs WT-D	P > 0.9999, n.s.
									WT-V vs KO-V	P > 0.9999, n.s.
									WT-V vs KO-D	P > 0.9999, n.s.
									WT-D vs KO-V	P > 0.9999, n.s.
									WT-D vs KO-D	P = 0.3530, n.s.
									KO-V vs KO-D	P > 0.9999, n.s.
	B	Hybrid, Elevated Plus Maze with DCS	Time in Open arm (%)	male	Adult	WT-V, WT-D, KO-V, KO-D	14, 12, 16, 15	2-way ANOVA		Interaction :: P = 0.4226, n.s., DF = 1 Genotype :: P = 0.6657, n.s., DF = 1 Drug rescue :: P < 0.0001, ****, DF = 1
								Bonferroni's multiple comparison test	WT-V vs WT-D	P > 0.9999, n.s.
									WT-V vs KO-V	P < 0.0001, ****
									WT-V vs KO-D	P < 0.0001, ****
									WT-D vs KO-V	P < 0.0001, ****
									WT-D vs KO-D	P < 0.0001, ****
									KO-V vs KO-D	P > 0.9999, n.s.
			Time in Closed arm (%)	male	Adult	WT-V, WT-D, KO-V, KO-D	14, 12, 16, 15	2-way ANOVA		Interaction :: P = 0.3265, n.s., DF = 1 Genotype :: P = 0.7486, n.s., DF = 1 Drug rescue :: P < 0.0001, ****, DF = 1
								Bonferroni's multiple comparison test	WT-V vs WT-D	P > 0.9999, n.s.
									WT-V vs KO-V	P < 0.0001, ****
									WT-V vs KO-D	P < 0.0001, ****
									WT-D vs KO-V	P < 0.0001, ****
									WT-D vs KO-D	P < 0.0001, ****
									KO-V vs KO-D	P > 0.9999, n.s.
			Total distance moved (m)	male	Adult	WT-V, WT-D, KO-V, KO-D	14, 12, 16, 15	2-way ANOVA		Interaction :: P = 0.5479, n.s., DF = 1 Genotype :: P = 0.2300, n.s., DF = 1 Drug rescue :: P < 0.0001, ****, DF = 1
								Bonferroni's multiple comparison test	WT-V vs WT-D	P = 0.6096, n.s.
									WT-V vs KO-V	P = 0.0015, **
									WT-V vs KO-D	P = 0.0005, ***
									WT-D vs KO-V	P = 0.0773, n.s.
									WT-D vs KO-D	P = 0.0307, *
									KO-V vs KO-D	P = 0.9690, n.s.
	C	Hybrid, hippocampal SC-CA1 NMDA/AMPA ratio with DCS	NMDA/AMPA ratio	male, female	P19-22	WT-V, WT-D, KO-V, KO-D	10(7), 8(6), 10(9), 7(5)	2-way ANOVA		Interaction :: P = 0.2835, n.s., DF = 1 Genotype :: P < 0.0001, ****, DF = 1 Drug rescue :: P = 0.0121, *, DF = 1
								Bonferroni's multiple comparison test	WT-V vs WT-D	P = 0.0404, *
									WT-V vs KO-V	P = 0.0435, *
									WT-V vs KO-D	P = 0.5932, n.s.
									WT-D vs KO-V	P < 0.0001, ****
									WT-D vs KO-D	P > 0.9999, n.s.
									KO-V vs KO-D	P = 0.0009, ***
S2	A	Western Blot (% WT)	NGL-1	male, female	3W, P2	WT, KO	4, 4	WT = 1 ± 0.07729	Unpaired Student's t-test		p=0.5040, n.s	t(6)=0.7106	Two-tailed	n.s.	n.s.
								KO = 0.9369 ± 0.04376						n.s.	n.s.
			NGL-2	male, female	3W, P2	WT, KO	4, 4	WT = 1 ± 0.0464	Unpaired Student's t-test		p=0.8942, n.s	t(6)=0.1387	Two-tailed	n.s.	n.s.
								KO = 0.9794 ± 0.1409						n.s.	n.s.
			PTPd	male, female	3W, P2	WT, KO	3, 3	WT = 0.9958 ± 0.007282	Unpaired Student's t-test		p=0.0269, *	t(4)=3.416	Two-tailed	n.s.	n.s.
								KO = 0.8336 ± 0.04694						n.s.	n.s.
			PTPs	male, female	3W, P2	WT, KO	3, 3	WT = 1.016 ± 0.1272	Unpaired Student's t-test		p=0.7812, n.s	t(4)=0.2971	Two-tailed	n.s.	n.s.
								KO = 0.9292 ± 0.2623						n.s.	n.s.
	B	Western Blot (% WT)	NGL-1	female	10W, P2	WT, KO	4, 4	WT = 1 ± 0.05669	Unpaired Student's t-test		p=0.3050, n.s	t(6)=1.096	Two-tailed	n.s.	n.s.
								KO = 0.9049 ± 0.06562						n.s.	n.s.
			NGL-2	female	10W, P2	WT, KO	4, 4	WT = 0.9807 ± 0.06545	Unpaired Student's t-test		p=0.1342, n.s	t(6)=1.731	Two-tailed	n.s.	n.s.
								KO = 0.8409 ± 0.04732						n.s.	n.s.
			PTPd	female	10W, P2	WT, KO	4, 4	WT = 1 ± 0.0885	Unpaired Student's t-test		p=0.0031, **	t(6)=4.769	Two-tailed	n.s.	n.s.
								KO = 0.6906 ± 0.02734						n.s.	n.s.
			PTPs	female	10W, P2	WT, KO	4, 4	WT = 1 ± 0.01541	Unpaired Student's t-test		p=0.1714, n.s	t(6)=0.1.553	Two-tailed	n.s.	n.s.
								KO = 0.7117 ± 0.1036						n.s.	n.s.
S4	A	Hybrid, Hippocampus CA1, mIPSC	Frequency (Hz)	male, female	P21-23	WT, KO	15(3), 15(3)	WT = 10.95 ± 0.8844	Mann-Whitney test		P = 0.5321, n.s.	U = 97	Two-tailed	P = 0.0202, *	n.s.
								KO = 11.31 ± 0.5647						n.s.	n.s.
			Amplitude (pA)	male, female	P21-23	WT, KO	15(3), 15(3)	WT = 50.78 ± 2.176	Unpaired Student's t-test		P = 0.2008, n.s.	t(28) = 1.31	Two-tailed	n.s.	n.s.
								KO = 46.59 ± 2.351						n.s.	n.s.
	B	Hybrid, Hippocampus CA1, NMDAR mEPSC	Frequency (Hz)	male, female	P19-20	WT, KO	14(3), 13(3)	WT = 0.2607 ± 0.03123	Unpaired Student's t-test (Welch's correction)		P = 0.0117, *	t = 2.78, df = 19.45	Two-tailed	n.s.	n.s.
								KO = 0.1628 ± 0.01625						n.s.	n.s.
			Amplitude (pA)	male, female	P19-20	WT, KO	14(3), 13(3)	WT = 29.3 ± 0.7912	Unpaired Student's t-test		P = 0.0247, *	t(25) = 2.391	Two-tailed	n.s.	n.s.
								KO = 26.32 ± 0.9696						n.s.	n.s.
	C	Hybrid, Hipipcampal SC-CA1, DHPG-induced LTD (mGluR-dep)	Last 5 min fEPSP slope (% of baseline)	female	P19-20	WT, KO	8(4), 8(3)	WT = 59.26 ± 5.844	Unpaired Student's t-test		P = 0.3561, n.s.	t(14) = 0.9543	Two-tailed	n.s.	n.s.
								KO = 67.56 ± 6.447						n.s.	P = 0.0408, *
S5	A	Hybrid, 3 Chamber Test	Exploration for O, S1 (sec)	male	adult	WT(O), WT(S1), KO(O), KO(S1)	9, 9, 9, 9	1-way ANOVA		F(3, 32) = 56.69, P < 0.0001, ****
								Tukey's multiple comparison test		WT (O) vs WT (S1)	P < 0.0001, ****		DF = 32
										WT (O) vs KO (O)	P = 0.8939, n.s.		DF = 32
										WT (O) vs KO (S1)	P < 0.0001, ****		DF = 32
										WT (S1) vs KO (O)	P < 0.0001, ****		DF = 32
										WT (S1) vs KO (S1)	P = 0.1246, n.s.		DF = 32
										KO (O) vs KO (S1)	P < 0.0001, ****		DF = 32
			Exploration for S1, S2 (sec)	male	adult	WT(S1), WT(S2), KO(S1), KO(S2)	9, 9, 9, 9	1-way ANOVA		F(3, 32) = 2.767, P = 0.0578, n.s.
								Tukey's multiple comparison test		WT (S1) vs WT (S2)	P = 0.3155, n.s.		DF = 32
										WT (S1) vs KO (S1)	P = 0.9547, n.s.		DF = 32
										WT (S1) vs KO (S2)	P = 0.7027, n.s.		DF = 32
										WT (S2) vs KO (S1)	P = 0.6102, n.s.		DF = 32
										WT (S2) vs KO (S2)	P = 0.0377, *		DF = 32
										KO (S1) vs KO (S2)	P = 0.3940, n.s.		DF = 32
	B	Hybrid, Repetitive behavior	Grooming time (sec)	male	adult	WT, KO	11, 12	WT = 32.71 ± 10.58	Mann-Whitney test		P = 0.7399, n.s.	U = 60	Two-tailed	P = 0.0473, *	P = 0.0020, **
								KO = 32.67 ± 7.908						P = 0.0122, *	P = 0.0019, **
		Hybrid, Marble burying test	Number of buried marbles (#)	male	adult	WT, KO	14, 11	WT = 9.5 ± 2.132	Mann-Whitney test		P = 0.1760, n.s.	U = 52	Two-tailed	P = 0.0221, *	P = 0.0217, *
								KO = 4 ± 1.191						P = 0.0024, **	P = 0.0104, *
	C	B6, 3 Chamber Test	Exploration for O, S1 (sec)	male	adult	WT(O), WT(S1), KO(O), KO(S1)	7, 7, 6, 6	1-way ANOVA		F(3,22) = 12.68, P < 0.0001, ****
								Tukey's multiple comparison test		WT (O) vs WT (S1)	P = 0.0011, **		DF = 22
										WT (O) vs KO (O)	P = 0.7439, n.s.		DF = 22
										WT (O) vs KO (S1)	P = 0.0224, *		DF = 22
										WT (S1) vs KO (O)	P = 0.0001, ***		DF = 22
										WT (S1) vs KO (S1)	P = 0.6840, n.s.		DF = 22
										KO (O) vs KO (S1)	P = 0.0031, **		DF = 22
			Exploration for S1, S2 (sec)	male	adult	WT(S1), WT(S2), KO(S1), KO(S2)	7, 7, 6, 6	1-way ANOVA		F(3,22) = 11.13, P = 0.0001, ***
								Tukey's multiple comparison test		WT (S1) vs WT (S2)	P = 0.0005, ***		DF = 22
										WT (S1) vs KO (S1)	P = 0.9995, n.s.		DF = 22
										WT (S1) vs KO (S2)	P = 0.0111, *		DF = 22
										WT (S2) vs KO (S1)	P = 0.0011, **		DF = 22
										WT (S2) vs KO (S2)	P = 0.6956, n.s.		DF = 22
										HT (S1) vs KO (S2)	P = 0.0188, *		DF = 22
	D	Hybrid, Novel Object Recognition Test	Novel object preference (%)	male	adult	WT, KO	11, 13	WT = 63.85 ± 6.133	Unpaired Student's t-test		P = 0.9705, n.s.	t(22) = 0.03736	Two-tailed	n.s.	n.s.
								KO = 64.11 ± 3.924						n.s.	n.s.
	E	Hybrid, Fear conditioning	Freezing before exposure (%)	male	adult	WT, KO	12, 10	WT = 3.467 ± 1.585	Mann-Whitney test		P = 0.1632, n.s.	U = 42	Two-tailed	n.s.	P = 0.0004, ***
								KO = 0.267 ± 0.19						P = 0.0004, ***	P < 0.0001, ****
			Freezing after training (%)	male	adult	WT, KO	12, 10	WT = 65.8 ± 3.127	Unpaired Student's t-test		p = 0.3062, n.s.	t(20) = 1.05	Two-tailed	n.s.	n.s.
								KO = 59.76 ± 5.073						n.s.	n.s.
			Freezing after 24hrs (%)	male	adult	WT, KO	13, 10	WT = 83.26 ± 2.262	Mann-Whitney test		p = 0.2569, n.s.	U = 46	Two-tailed	P = 0.0239, *	n.s.
								KO = 88.48 ± 3.103						n.s.	n.s.
			Freezing after 1week (%)	male	adult	WT, KO	13, 10	WT = 67.98 ± 4.529	Unpaired Student's t-test		P = 0.1919, n.s.	t(21) = 1.348	Two-tailed	n.s.	n.s.
								KO = 76.77 ± 4.524						n.s.	n.s.
	F	B6, Novel Object Recognition Test	Novel object preference (%)	male	adult	WT, KO	15, 11	WT = 58.21 ± 5.055	Unpaired Student's t-test		P = 0.2967, n.s.	t(24) = 1.067	Two-tailed	n.s.	n.s.
								KO = 65.92 ± 4.867						n.s.	n.s.
	G	Hybrid, Rotarod	Time to fall off (sec)	male	adult	WT, KO	11, 12	2-way ANOVA		Interaction :: P = 0.0002, ***, DF = 4 Time :: P < 0.0001, ****, DF = 4 Genotype :: P < 0.0001, DF = 1
								Bonferroni's multiple comparison test	day 1	WT vs KO	P = 0.2809, n.s.
									day 2	WT vs KO	P < 0.0001, ****
									day 3	WT vs KO	P < 0.0001, ****
									day 4	WT vs KO	P < 0.0001, ****
									day 5	WT vs KO	P < 0.0001, ****
S6	A	B6, Hippocampus CA1, mEPSC	Frequency (Hz)	male, female	P17-23	WT, HT	16(5), 13(5)	S2+382:48382:408	Unpaired Student's t-test		P = 0.1334, n.s.	t(27) = 1.547	Two-tailed	n.s.	n.s.
								HT = 0.3186 ± 0.0399						n.s.	n.s.
			Amplitude (pA)	male, female	P17-23	WT, HT	16(5), 13(5)	WT = 35.25 ± 1.046	Unpaired Student's t-test		P = 0.4715, n.s.	t(27) = 0.7302	Two-tailed	n.s.	n.s.
								HT = 33.88 ± 1.636						n.s.	n.s.
	B	B6, Hippocampus CA1, mIPSC	Frequency (Hz)	male, female	P18-22	WT, HT	12(4), 15(5)	WT = 8.112 ± 0.4903	Unpaired Student's t-test		P = 0.8162, n.s.	t(25) = 0.2349	Two-tailed	n.s.	n.s.
								HT = 7.965 ± 0.4023						n.s.	n.s.
			Amplitude (pA)	male, female	P18-22	WT, HT	12(4), 15(5)	WT = 47.83 ± 3.465	Mann-Whitney test		P = 0.1257, n.s.	U = 58	Two-tailed	P = 0.0274, *	n.s.
								HT = 45.13 ± 1.793						n.s.	n.s.
	C	B6, Hippocampal SC-CA1 Input-Output Ratio	fEPSP slope (mV/ms)	female	P27-29	WT, HT	10(3), 10(3)	2-way ANOVA		Interaction :: P > 0.9999, n.s., DF = 5 Time :: P < 0.0001, ****, DF = 5 Genotype :: P = 0.5654, n.s., DF = 1
								Bonferroni's multiple comparison test	0.05	WT vs HT	P > 0.9999, n.s.
									0.1	WT vs HT	P > 0.9999, n.s.
									0.15	WT vs HT	P > 0.9999, n.s.
									0.2	WT vs HT	P > 0.9999, n.s.
									0.25	WT vs HT	P > 0.9999, n.s.
									0.3	WT vs HT	P > 0.9999, n.s.
	D	B6, Hippocampal SC-CA1 Paired Pulse Ratio	Paired Pulse Ratio	female	P27-29	WT, HT	10(3), 10(3)	2-way ANOVA		Interaction :: P = 0.6664, n.s., DF = 5 Time :: P < 0.0001, ****, DF = 5 Genotype :: P = 0.9133, n.s., DF = 1
								Bonferroni's multiple comparison test	25	WT vs HT	P > 0.9999, n.s.
									50	WT vs HT	P > 0.9999, n.s.
									75	WT vs HT	P > 0.9999, n.s.
									100	WT vs HT	P > 0.9999, n.s.
									200	WT vs HT	P > 0.9999, n.s.
									300	WT vs HT	P > 0.9999, n.s.
	E	B6, Hippocampal SC-CA1, NMDA/AMPA ratio	NMDA/AMPA ratio	male, female	P17-22	WT, HT	8(5), 8(7)	WT = 0.4788 ± 0.06891	Unpaired Student's t-test		P = 0.1566, n.s.	t(14) = 1.497	Two-tailed	n.s.	n.s.
								HT = 0.3601 ± 0.03918						n.s.	n.s.
	F	B6, Hipipcampal SC-CA1, High-Frequency (1 s, 100 Hz)-LTP	Last 5 min fEPSP slope (% of baseline)	male, female	P23-33	WT, HT	8(6), 10(7)	WT= 129.1 ± 5.445	Mann-Whitney test		P = 0.0545, n.s.	U = 18	Two-tailed	P = 0.0059, **	n.s.
								HT = 116.6 ± 3.409						n.s.	P = 0.0326, *
S7	A	B6, Open Field Test	Distance moved (m)	male	adult	WT, HT	20, 20	2-way ANOVA		Interaction :: P = 0.4530, n.s., DF = 5 Time :: P < 0.0001, ****, DF = 5 Genotype :: P = 0.0169, *, DF = 1
								Bonferroni's multiple comparison test	0-10 min	WT vs HT	P > 0.9999, n.s.
									10-20 min	WT vs HT	P = 08789, n.s.
									20-30 min	WT vs HT	P = 0.1586, n.s.
									30-40 min	WT vs HT	P = 0.3984, n.s.
									40-50 min	WT vs HT	P = 0.5617, n.s.
									50-60 min	WT vs HT	P = 0.0181, *
			Distance moved (m)	male	adult	WT, HT	20, 20	WT = 196.8 ± 5.228	Unpaired Student's t-test		P = 0.0169, *	t(38) = 2.498	Two-tailed	n.s.	n.s.
								HT = 174.3 ± 7.289						n.s.	n.s.
			Time in Center (%)	male	adult	WT, HT	20, 20	WT = 13.72 ± 1.114	Unpaired Student's t-test		P = 0.0162,*	t(38) = 2.516	Two-tailed	n.s.	n.s.
								HT = 10.14 ± 0.8886						n.s.	n.s.
	B	B6, LABORAS	Circadian Behavior (m)	male	adult	WT, HT	14, 15	2-way ANOVA		Interaction :: P = 0.8466, n.s., DF = 23 Time :: P < 0.0001, ****, DF = 23 Genotype :: P = 0.2952, n.s., DF = 1
								Bonferroni's multiple comparison test	for all	WT vs HT	P > 0.9999, n.s.
			Total Distance Moved (m)	male	adult	WT, HT	14, 15	WT = 207.9 ± 18	Unpaired Student's t-test		P = 0.2952, n.s.	t(27) = 1.067	Two-tailed	n.s.	n.s.
								HT = 233 ± 15.22						n.s.	n.s.
	C	B6, Elevated Plus Maze	Time in Open arm (%)	male	adult	WT, HT	9, 8	WT = 26.28 ± 4.734	Unpaired Student's t-test		P = 0.9865, n.s.	t(15) = 0.01721	Two-tailed	n.s.	n.s.
								HT = 26.17 ± 3.559						n.s.	n.s.
			Time in Closed arm (%)	male	adult	WT, HT	9, 8	WT = 54.33 ± 4.089	Unpaired Student's t-test		P = 0.9980, n.s.	t(15) = 0.002603	Two-tailed	n.s.	n.s.
								HT = 54.32 ± 3.454						n.s.	n.s.
			Distance moved (m)	male	adult	WT, HT	9, 8	WT = 16.76 ± 0.7719	Unpaired Student's t-test		P = 0.8084, n.s.	t(15) = 0.2468	Two-tailed	n.s.	n.s.
								HT = 17.10 ± 1.224						n.s.	n.s.
	D	B6, Light Dark Box	Time in light chamber (sec)	male	adult	WT, HT	18, 17	WT = 103.2 ± 4.933	Unpaired Student's t-test		P = 0.0188, *	t(33) = 2.472	Two-tailed	n.s.	n.s.
								HT = 122.8 ± 6.307						n.s.	n.s.
			Chamber Transition (e.a.)	male	adult	WT, HT	18, 17	WT = 33.78 ± 1.988	Unpaired Student's t-test		P = 0.1980, n.s.	t(33) = 1.314	Two-tailed	n.s.	n.s.
								HT = 29.47 ± 2.638						n.s.	P = 0.0361, *
	E	B6, Novel Object Recognition Test	Novel object preference (%)	male	adult	WT, HT	20, 19	WT = 58.96 ± 2.832	Unpaired Student's t-test		P = 0.3628, n.s.	t(37) = 0.9215	Two-tailed	n.s.	n.s.
								HT = 63.05 ± 3.457						n.s.	n.s.
	F	B6, Rotraod	Time to fall off (sec)	male	adult	WT, HT	10, 10	2-way ANOVA		Interaction :: P = 0.7677, n.s., DF = 4 Time :: P = 0.0372, *, DF = 4 Genotype :: P = 0.0750, n.s., DF = 1
								Bonferroni's multiple comparison test	Day 1	WT vs HT	P > 0.9999, n.s.
									Day 2	WT vs HT	P > 0.9999, n.s.
									Day 3	WT vs HT	P = 0.2086, n.s.
									Day 4	WT vs HT	P = 0.5602, n.s.
									Day 5	WT vs HT	P > 0.9999, n.s.
	G	B6, 3 Chamber Test	Exploration for O, S1 (sec)	male	adult	WT(O), WT(S1), HT(O), HT(S1)	12, 12, 11, 11	1-way ANOVA		F(3,42) = 57.52, P < 0.0001, ****
								Tukey's multiple comparison test		WT (O) vs WT (S1)	P < 0.0001, ****		DF = 42
										WT (O) vs HT (O)	P = 0.9955, n.s.		DF = 42
										WT (O) vs HT (S1)	P < 0.0001, ****		DF = 42
										WT (S1) vs HT (O)	P < 0.0001, ****		DF = 42
										WT (S1) vs HT (S1)	P = 0.9326, n.s.		DF = 42
										HT (O) vs HT (S1)	P < 0.0001, ****		DF = 42
			Exploration for S1, S2 (sec)	male	adult	WT(S1), WT(S2), HT(S1), HT(S2)	12, 12, 11, 11	1-way ANOVA		F(3,42) = 14.35, P < 0.0001, ****
								Tukey's multiple comparison test		WT (S1) vs WT (S2)	P < 0.0001, ****		DF = 42
										WT (S1) vs HT (S1)	P = 0.9868, n.s.		DF = 42
										WT (S1) vs HT (S2)	P = 0.0002, ***		DF = 42
										WT (S2) vs HT (S1)	P = 0.0002, ***		DF = 42
										WT (S2) vs HT (S2)	P = 0.9899, n.s.		DF = 42
										HT (S1) vs HT (S2)	P = 0.0008, ***		DF = 42
	H	B6, Morris Water Maze	Escape latency (sec)	male	adult	WT, HT	10, 9	2-way ANOVA		Interaction :: P = 0.0453, *, DF = 7 Time :: P < 0.0001, ****, DF = 7 Genotype :: P = 0.2167, n.s., DF = 1
								Bonferroni's multiple comparison test	other else	WT vs HT	P > 0.9999, n.s.
									day 2	WT vs HT	P = 0.0079, **
			Quadrant occupancy (%)	male	adult	WT, HT	10, 9	2-way ANOVA		Interaction :: P = 0.5150, n.s., DF = 3 Time :: P < 0.0001, ****, DF = 3 Genotype :: P = 0.8344, n.s., DF = 1
								Bonferroni's multiple comparison test	Target	WT vs HT	P = 0.5596, n.s.
									Opposite	WT vs HT	P > 0.9999, n.s.
									Right	WT vs HT	P > 0.9999, n.s.
									Left	WT vs HT	P > 0.9999, n.s.
	I	B6, Fear conditioning	Freezing before exposure (%)	male	adult	WT, HT	12, 12	WT = 3.45 ± 1.032	Mann-Whitney test		P = 0.4383, n.s.	U = 58.5	Two-tailed	P = 0.0175, *	P = 0.0083, **
								HT = 2.319 ± 0.878						n.s.	P = 0.0039, **
			Freezing after 24hrs (%)	male	adult	WT, HT	12, 12	WT = 58.32 ± 4.514	Unpaired Student's t-test		P = 0.2991, n.s.	t(22) = 1.063	Two-tailed	n.s.	n.s.
								HT = 66.43 ± 6.15						n.s.	n.s.
			Freezing after 1week (%)	male	adult	WT, HT	12, 12	WT = 53.02 ± 4.396	Unpaired Student's t-test		P = 0.2451, n.s.	t(22) = 1.194	Two-tailed	n.s.	n.s.
								HT = 61.99 ± 6.085						n.s.	n.s.
S9	A	Hybrid, EEG	Total power Temporal cortex (mM2/Hz)	male	adult	WT, KO	6, 6	WT = 55.09 ± 5.51	Unpaired Student's t-test (Welch's correction)		P = 0.1001, n.s.	t = 1.784, df = 11.84	Two-tailed	n.s.	n.s.
								KO = 110.1 ± 28.06						n.s.	P = 0.0122, *
			Total power Forontal cortex (mM2/Hz)	male	adult	WT, KO	6, 6	WT = 87.75 ± 27.36	Unpaired Student's t-test (Welch's correction)		P = 0.4546, n.s.	t = 0.769, df = 14.13	Two-tailed	P < 0.0001, ****	P = 0.0001, ***
								KO = 146.3 ± 71.04						P < 0.0001, ****	P < 0.0001, ****
	B	Hybrid, EEG	Normalized delta power Temporal cortex (%)	male	adult	WT, KO	6, 6	WT = 0.2902 ± 0.008744	Unpaired Student's t-test (Welch's correction)		P = 0.0833, n.s.	t = 1.865, df = 14.06	Two-tailed	n.s.	n.s.
								KO = 0.336 ± 0.02297						P = 0.0063, **	n.s.
			Normalized delta power Forontal cortex (%)	male	adult	WT, KO	6, 6	WT = 0.4635 ± 0.02659	Unpaired Student's t-test		P = 0.8823, n.s.	t(20) = 0.1499	Two-tailed	n.s.	n.s.
								KO = 0.4693 ± 0.02731						n.s.	n.s.
	C	Hybrid, EEG	Normalized beta power Temporal cortex (%)	male	adult	WT, KO	6, 6	WT = 0.1519 ± 0.00355	Unpaired Student's t-test		P = 0.6011, n.s.	t(20) = 0.5313	Two-tailed	n.s.	n.s.
								KO = 0.148 ± 0.005991						n.s.	n.s.
			Normalized beta power Forontal cortex (%)	male	adult	WT, KO	6, 6	WT = 0.4635 ± 0.02659	Unpaired Student's t-test (Welch's correction)		P = 0.2295, n.s.	t = 1.258, df = 13.71	Two-tailed	n.s.	n.s.
								KO = 0.4693 ± 0.02731						P = 0.0420, *	P = 0.0196, *
	D	Hybrid, EEG	Normalized gamma power Temporal cortex (%)	male	adult	WT, KO	6, 6	WT = 0.09337 ± 0.003634	Unpaired Student's t-test		P = 0.1216, n.s.	t(20) = 1.617	Two-tailed	n.s.	n.s.
								KO = 0.08225 ± 0.00549						n.s.	n.s.
			Normalized gamma power Forontal cortex (%)	male	adult	WT, KO	6, 6	WT = 0.07983 ± 0.004999	Unpaired Student's t-test		P = 0.6462, n.s.	t(20) = 0.4661	Two-tailed	n.s.	n.s.
								KO = 0.07599 ± 0.006252						n.s.	n.s.
S10	A	Hybrid, Open Field test with CDPPB	Total distance moved (m)	male	Adult	WT-V, WT-D, KO-V, KO-D	11, 12, 17, 18	2-way ANOVA		Interaction :: P = 0.0614, n.s., DF = 1 Genotype :: P < 0.0001, ****, DF = 1 Drug rescue :: P = 0.0639, n.s., DF = 1
								Bonferroni's multiple comparison test	WT-V vs WT-D	P > 0.9999, n.s.
									WT-V vs KO-V	P < 0.0001, ****
									WT-V vs KO-D	P = 0.0042, **
									WT-D vs KO-V	P < 0.0001, ****
									WT-D vs KO-D	P = 0.0033, **
									KO-V vs KO-D	P = 0.0196, *
			Time in center (%)	male	Adult	WT-V, WT-D, KO-V, KO-D	11, 12, 17, 18	2-way ANOVA		Interaction :: P = 0.3417, n.s., DF = 1 Genotype :: P = 0.1964, n.s., DF = 1 Drug rescue :: P = 0.8086, n.s., DF = 1
								Bonferroni's multiple comparison test	WT-V vs WT-D	P = 0.8659, n.s.
									WT-V vs KO-V	P = 0.4019, n.s.
									WT-V vs KO-D	P = 0.6978, n.s.
									WT-D vs KO-V	P = 0.8726, n.s.
									WT-D vs KO-D	P = 0.9944, n.s.
									KO-V vs KO-D	P = 0.9410, n.s.

## Sheet: NGL-3 KO Statitstics
Supplementary Table 1. Statistical Results
Figure		Assay Performed	Parameter (Unit)	Comparison			N	Descriptive Statistics	Statistical Analysis					Column statistics		Varience
				Sex	Age	groups		Average ± SEM	Statistical Test		Significance			D'Agostino & Pearson normality test	Shapiro-Wilk normality test	F-test
1	a	Hybrid, Open Field Test	Distance moved (m)	male	adult	WT, KO	11, 13	2-way ANOVA		Interaction :: P = 0.0604, DF = 5 Time :: P < 0.0001, DF = 5 Genotype :: P < 0.0001, DF = 1
								Bonferroni's multiple comparison test	0-10 min	WT vs KO	P < 0.0001, ****
									10-20 min	WT vs KO	P < 0.0001, ****
									20-30 min	WT vs KO	P < 0.0001, ****
									30-40 min	WT vs KO	P < 0.0001, ****
									40-50 min	WT vs KO	P < 0.0001, ****
									50-60 min	WT vs KO	P < 0.0001, ****
			Total Distance moved (m)	male	adult	WT, KO	11, 13	WT = 175.6 ± 9.506	Unpaired Student's t-test (Welch's correction)		P < 0.0001, ****	t = 8.245, df = 17.7	Two-tailed	n.s.	n.s.
								KO = 346.9 ± 18.48						n.s.	n.s.
			Time in Center (%)	male	adult	WT, KO	11, 13	WT = 9.81 ± 0.9038	Unpaired Student's t-test		P = 0.0101, *	t(22) = 2.814	Two-tailed	n.s.	n.s.
								KO = 14.65 ± 1.382						n.s.	n.s.
	b	Hybrid, LABORAS	Circadian Behavior (m)	male	adult	WT, KO	22, 25	2-way ANOVA		Interaction :: P < 0.0001, DF = 23 Time :: P < 0.0001, DF = 23 Genotype :: P < 0.0001, DF = 1
								Bonferroni's multiple comparison test	10	WT vs KO	P = 0.0379, *
									28	WT vs KO	P < 0.0001, ****
									34	WT vs KO	P = 0.0009, ***
									48	WT vs KO	P = 0.0012, **
									other else	WT vs KO	n.s.
			Total Distance Moved (m)	male	adult	WT, KO	22, 25	WT = 201.7 ± 9.696	Unpaired Student's t-test		P = 0.0019, **	t(45) = 3.295	Two-tailed	n.s.	n.s.
								KO = 245.4 ± 9.08						n.s.	n.s.
	c		Rearing (min)	male	adult	WT, KO	22, 25	WT = 2145 ± 133.8	Mann-Whitney test		P < 0.0001, ****	U = 64	Two-tailed	n.s.	n.s.
								KO = 4792 ± 524.3						P = 0.0033, **	P = 0.0130, *
			Climbing (min)	male	adult	WT, KO	22, 25	WT = 34063 ± 2104	Unpaired Student's t-test		P = 0.0008, ***	t(45) = 3.61	Two-tailed	n.s.	n.s.
								KO = 24836 ± 1525						n.s.	n.s.
	d	Hybrid, Elevated Plus Maze	Open arm (ratio)	male	adult	WT, KO	22, 25	WT = 25.55 ± 2.522	Unpaired Student's t-test		P < 0.0001, ****	t(45) = 11.28	Two-tailed	n.s.	n.s.
								KO = 65.59 ± 2.48						n.s.	n.s.
			Closed arm (ratio)	male	adult	WT, KO	22, 25	WT = 52.85 ± 3.632	Unpaired Student's t-test (Welch's correction)		P < 0.0001, ****	t = 7.873, df = 29.8	Two-tailed	n.s.	n.s.
								KO = 21.33 ± 1.684						n.s.	n.s.
			Distance moved (cm)	male	adult	WT, KO	22, 25	WT = 1558 ± 55.18	Unpaired Student's t-test (Welch's correction)		P < 0.0001, ****	t = 6.978, df = 35.33	Two-tailed	n.s.	n.s.
								KO = 2407 ± 108.4						n.s.	n.s.
	e	Hybird, Light Dark Box	Chamber Transition (e.a.)	male	adult	WT, KO	22, 25	WT = 42.27 ± 3.575	Mann-Whitney test		P = 0.1753, n.s.	U = 211	Two-tailed	n.s.	n.s.
								KO = 50.84 ± 3.525						P = 0.0232, *	P = 0.0175, *
			Time in light chamber (sec)	male	adult	WT, KO	22, 25	WT = 132.6 ± 16.58	Unpaired Student's t-test		P = 0.1504, n.s.	t(45) = 1.463	Two-tailed	n.s.	P = 0.0313, *
								KO = 158.3 ± 7.663						n.s.	n.s.
	f	Hybird, 3 Chamber Test	Exploration for O, S1 (sec)	male	adult	WT(O), WT(S1), KO(O), KO(S1)	7, 7, 6, 6	1-way ANOVA		F(3, 22) = 12.68, P < 0.0001, ****
								Tukey's multiple comparison test		WT (O) vs WT (S1)	P = 0.0011, **		DF = 22
										WT (O) vs KO (O)	P = 0.7439, n.s.		DF = 22
										WT (O) vs KO (S1)	P = 0.0224, *		DF = 22
										WT (S1) vs KO (O)	P = 0.0001, ***		DF = 22
										WT (S1) vs KO (S1)	P = 0.6840, n.s.		DF = 22
										KO (O) vs KO (S1)	P = 0.0031, **		DF = 22
			Exploration for S1, S2 (sec)	male	adult	WT(S1), WT(S2), KO(S1), KO(S2)	7, 7, 6, 6	1-way ANOVA		F(3, 22) = 11.13, P = 0.0001, ***
								Tukey's multiple comparison test		WT (S1) vs WT (S2)	P = 0.0005, ***		DF = 22
										WT (S1) vs KO (S1)	P = 0.9995, n.s.		DF = 22
										WT (S1) vs KO (S2)	P = 0.0111, *		DF = 22
										WT (S2) vs KO (S1)	P = 0.0011, **		DF = 22
										WT (S2) vs KO (S2)	P = 0.6956, n.s.		DF = 22
										KO (S1) vs KO (S2)	P = 0.0188, *		DF = 22
	g	Hybrid, Repetitive behavior	Grooming time (sec)	male	adult	WT, KO	11, 12	WT = 32.71 ± 10.58	Mann-Whitney test		P = 0.7399, n.s.	U = 60	Two-tailed	P = 0.0473, *	P = 0.0020, **
								KO = 32.67 ± 7.908						P = 0.0122, *	P = 0.0019, **
		Hybrid, Marble burying test	Number of buried marbles (#)	male	adult	WT, KO	14, 11	WT = 9.5 ± 2.132	Mann-Whitney test		P = 0.1760, n.s.	U = 52	Two-tailed	P = 0.0221, *	P = 0.0217, *
								KO = 4 ± 1.191						P = 0.0024, **	P = 0.0104, *
2	a	Hybrid, Morris Water Maze	Escape Latency (sec)	male	adult	WT, KO	11, 12	2-way ANOVA		Interaction :: P = 0.3605, n.s., DF = 11 Time :: P < 0.0001, DF = 11 Genotype :: P < 0.0001, DF = 1
								Bonferroni's multiple comparison test	Day 3	WT vs KO	P = 0.0149, *
									Day 13	WT vs KO	P = 0.0028, **
									other else	WT vs KO	n.s.
			Day 3	male	adult	WT, KO	11, 12	WT = 22.39 ± 2.756	Unpaired Student's t-test		P = 0.0002, ###	t(21) = 4.566	Two-tailed	n.s.	n.s.
								KO = 41.19 ± 3.025						n.s.	n.s.
			Day 4	male	adult	WT, KO	11, 12	WT = 28.42 ± 2.761	Unpaired Student's t-test		P = 0.0116, #	t(21) = 2.763	Two-tailed	n.s.	n.s.
								KO = 41.17 ± 3.614						n.s.	n.s.
			Day 7	male	adult	WT, KO	11, 12	WT = 22.09 ± 2.962	Unpaired Student's t-test		P = 0.0049, ##	t(21) = 3.142	Two-tailed	n.s.	n.s.
								KO = 37.75 ± 3.92						n.s.	n.s.
			Day 13	male	adult	WT, KO	11, 12	WT = 20.64 ± 4.469	Mann-Whitney test		P = 0.0163, #	U = 27.5	Two-tailed	P = 0.0088, **	P = 0.0088, **
								KO = 42.14 ± 5.732						n.s.	P = 0.8308, *
			Other else	male	adult	WT, KO	11, 12		Unpaired Student's t-test		n.s.		Two-tailed
	b	Hybird, Morris Water Maze <Probe test>	Quadrant Occupancy (%)	male	adult	WT	11	1-way ANOVA		F(3, 40) = 12.64 p<0.0001, ****
								Tukey's multiple comparison test		Target vs Opposite	P = 0.0018, **		DF = 40
										Target vs Right	P < 0.0001, ****		DF = 40
										Target vs Left	P = 0.0187, *		DF = 40
										Opposite vs Right	P = 0.1634, n.s.		DF = 40
										Opposite vs Left	P = 0.8270, n.s.		DF = 40
										Right vs Left	P = 0.0243, *		DF = 40
			Quadrant Occupancy (%)	male	adult	KO	12	1-way ANOVA		F(3, 44) = 0.3367 p = 0.7988, n.s.
								Tukey's multiple comparison test		Target vs Opposite	P = 0.9897, n.s.		DF = 44
										Target vs Right	P = 0.9414, n.s.		DF = 44
										Target vs Left	P = 0.9802, n.s.		DF = 44
										Opposite vs Right	P = 0.9938, n.s.		DF = 44
										Opposite vs Left	P = 0.8990, n.s.		DF = 44
										Right vs Left	P = 0.7767, n.s.		DF = 44
			Number of crossing (#)	male	adult	WT, KO	11, 12	WT = 3.545 ± 0.5619	Unpaired Student's t-test		P = 0.002, **	t(21) = 3.528	Two-tailed	n.s.	n.s.
								KO = 1.333 ± 0.3098						n.s.	n.s.
	c	Hybrid, Morris Water Maze <Reversal probe test>	Quadrant Occupancy (%)	male	adult	WT	11	1-way ANOVA		F(3, 40) = 17.24 P < 0.0001, ****
								Tukey's multiple comparison test		Target vs Opposite	P = 0.0020, **		DF = 40
										Target vs Right	P = 0.0006, ***		DF = 40
										Target vs Left	P < 0.0001, ****		DF = 40
										Opposite vs Right	P = 0.9731, n.s.		DF = 40
										Opposite vs Left	P = 0.0122, *		DF = 40
										Right vs Left	P = 0.0361, *		DF = 40
			Quadrant Occupancy (%)	male	adult	KO	12	1-way ANOVA		F(3, 44) = 3.911 p=0.0147, *
								Tukey's multiple comparison test		Target vs Opposite	P = 0.0500, *		DF = 44
										Target vs Right	P = 0.3648, n.s.		DF = 44
										Target vs Left	P = 0.0144, *		DF = 44
										Opposite vs Right	P = 0.7357, n.s.		DF = 44
										Opposite vs Left	P = 0.9596, n.s.		DF = 44
										Right vs Left	P = 0.4340, n.s.		DF = 44
			Number of crossing (#)	male	adult	WT, KO	11, 12	WT = 4 ± 0.6467	Mann-Whitney test		P = 0.0086, **	U = 25.5	Two-tailed	n.s.	0.0036, **
								KO = 2 ± 0.4264						n.s.	n.s.
	d	Hybird, Novel Object Recognition Test	Index (%)	male	adult	WT, KO	15, 11	WT = 58.21 ± 5.055	Unpaired Student's t-test		P = 0.2967, n.s.	t(24) = 1.067	Two-tailed	n.s.	n.s.
								KO = 65.92 ± 4.867						n.s.	n.s.
	e	Hybrid, Fear conditioning	Freezing before exposure (%)	male	adult	WT, KO	12, 10	WT = 3.467 ± 1.585	Mann-Whitney test		P = 0.1632, n.s.	U = 42	Two-tailed	n.s.	P = 0.0004, ***
								KO = 0.267 ± 0.19						P = 0.0004, ***	P < 0.0001, ****
			Freezing after training (%)	male	adult	WT, KO	12, 10	WT = 65.8 ± 3.127	Unpaired Student's t-test		p = 0.3062, n.s.	t(20) = 1.05	Two-tailed	n.s.	n.s.
								KO = 59.76 ± 5.073						n.s.	n.s.
			Freezing after 24hrs (%)	male	adult	WT, KO	13, 10	WT = 83.26 ± 2.262	Mann-Whitney test		p = 0.2569, n.s.	U = 46	Two-tailed	P = 0.0239, *	n.s.
								KO = 88.48 ± 3.103						n.s.	n.s.
			Freezing after 1week (%)	male	adult	WT, KO	13, 10	WT = 67.98 ± 4.529	Unpaired Student's t-test		P = 0.1919, n.s.	t(21) = 1.348	Two-tailed	n.s.	n.s.
								KO = 76.77 ± 4.524						n.s.	n.s.
	f	Hybrid, Rotarod	Time to fall off (sec)	male	adult	WT, KO	11, 12	2-way ANOVA		Interaction :: P = 0.0002, ***, DF = 4 Time :: P < 0.0001, ****, DF = 4 Genotype :: P < 0.0001, DF = 1
								Bonferroni's multiple comparison test	day 1	WT vs KO	P = 0.2809, n.s.
									day 2	WT vs KO	P < 0.0001, ****
									day 3	WT vs KO	P < 0.0001, ****
									day 4	WT vs KO	P < 0.0001, ****
									day 5	WT vs KO	P < 0.0001, ****
3	a	Hybird, Hippocampus CA1, mEPSC	Frequency (Hz)	female	P22	WT, KO	15(3), 15(3)	WT = 0.2133 ± 0.02525	Mann-Whitney test		P = 0.1447, n.s.	U = 77	Two-tailed	P = 0.0040, **	P = 0.0461, *
								KO = 0.1628 ± 0.02158						n.s.	P = 0.0269, *
			Amplitude (pA)	female	P22	WT, KO	15(3), 15(3)	WT = 28.62 ± 0.879	Unpaired Student's t-test		P = 0.3336, n.s.	t(28) = 0.9839	Two-tailed	n.s.	n.s.
								KO = 29.99 ± 1.08						n.s.	n.s.
		Hybird, Hippocampus CA1, mIPSC	Frequency (Hz)	male, female	P21-23	WT, KO	15(3), 15(3)	WT = 10.95 ± 0.8844	Mann-Whitney test		P = 0.5321, n.s.	U = 97	Two-tailed	P = 0.0202, *	n.s.
								KO = 11.31 ± 0.5647						n.s.	n.s.
			Amplitude (pA)	male, female	P21-23	WT, KO	15(3), 15(3)	WT = 50.78 ± 2.176	Unpaired Student's t-test		P = 0.2008, n.s.	t(28) = 1.31	Two-tailed	n.s.	n.s.
								KO = 46.59 ± 2.351						n.s.	n.s.
	b	Hybrid, Hippocampal SC-CA1 Input-Output Ratio	fEPSP slope (mV/ms)	male, female	P28-30	WT, KO	10(3), 10(3)	2-way ANOVA		Interaction :: P = 0.5689, n.s., DF = 5 Time :: P < 0.0001, ****, DF = 5 Genotype :: P = 0.2722, n.s., DF = 1
								Bonferroni's multiple comparison test	0.05	WT vs KO	P > 0.9999, n.s.
									0.1	WT vs KO	P > 0.9999, n.s.
									0.15	WT vs KO	P > 0.9999, n.s.
									0.2	WT vs KO	P > 0.9999, n.s.
									0.25	WT vs KO	P > 0.9999, n.s.
									0.3	WT vs KO	P = 0.7869, n.s.
		Hybrid, Hippocampal SC-CA1 Paired Pulse Ratio	Paired Pulse Ratio	male, female	P28-30	WT, KO	10(3), 10(3)	2-way ANOVA		Interaction :: P = 0.2011, n.s., DF = 5 Time :: P < 0.0001, ****, DF = 5 Genotype :: P = 0.9204, n.s., DF = 1
								Bonferroni's multiple comparison test	25	WT vs KO	P = 0.5991, n.s.
									50	WT vs KO	P > 0.9999, n.s.
									75	WT vs KO	P = 0.9951, n.s.
									100	WT vs KO	P = 0.4042, n.s.
									200	WT vs KO	P > 0.9999, n.s.
									300	WT vs KO	P = 0.9998, n.s.
	c	Hybird, Hippocampal SC-CA1, NMDA/AMPA ratio	NMDA/AMPA ratio	male, female	P19-22	WT, KO	14(7), 16(9)	WT = 0.3627 ± 0.0295	Unpaired Student's t-test		P = 0.0226, *	t(28) = 2.414	Two-tailed	n.s.	n.s.
								KO = 0.266 ± 0.02715						n.s.	n.s.
			tau (ms)	male, female	P19-22	WT, KO	14(7), 16(9)	WT = 92.47 ± 2.771	Unpaired Student's t-test		P = 0.4626, n.s.	t(28) = 0.7449	Two-tailed	n.s.	n.s.
								KO = 89.21 ± 3.302						n.s.	n.s.
	d	Hybrid, Hipipcampal SC-CA1, High-Frequency (1 s, 100 Hz)-LTP	Last 5 min fEPSP slope (% of baseline)	male, female	P25-33	WT, KO	19(11), 16(8)	WT = 131.5 ± 3.51	Mann-Whitney test		P = 0.0406, *	U = 90	Two-tailed	n.s.	n.s.
								KO = 121.1 ± 2.839						P = 0.0145, *	n.s.
	e	Hybrid, Hipipcampal SC-CA1, Low-Frequency (900 s, 1 Hz)-LTD	Last 5 min fEPSP slope (% of baseline)	male, female	P16-20	WT, KO	12(6), 10(6)	WT = 79.26 ± 1.945	Unpaired Student's t-test (Welch's correction)		P = 0.0002, ***	t = 5.107, df = 12.61	Two-tailed	n.s.	n.s.
								KO = 103.4 ± 4.312						n.s.	n.s.
	f	Hybrid, Hipipcampal SC-CA1, DHPG-induced LTD (mGluR-dep)	Last 5 min fEPSP slope (% of baseline)	female	P19-20	WT, KO	8(4), 8(3)	WT = 59.26 ± 5.844	Unpaired Student's t-test		P = 0.3561, n.s.	t(14) = 0.9543	Two-tailed	n.s.	n.s.
								KO = 67.56 ± 6.447						n.s.	P = 0.0408, *
4	a	Western Blot (% WT)	GluA1	male, female	3W, P2	WT, KO	4, 4	WT = 1 ± 0.07924	Unpaired Student's t-test		P = 0.7393, n.s.	t(6) = 0.3486	Two-tailed	n too small	n.s.
								KO = 1.053 ± 0.1309						n too small	n.s.
			GluA2	male, female	3W, P2	WT, KO	4, 4	WT = 1 ± 0.2332	Unpaired Student's t-test		P = 0.9657, n.s.	t(6) = 0.04486	Two-tailed	n too small	n.s.
								KO = 0.9875 ± 0.1543						n too small	n.s.
			GluN1	male, female	3W, P2	WT, KO	4, 4	WT = 1 ± 0.1894	Unpaired Student's t-test		P = 0.7177, n.s.	t(6) = 0.3791	Two-tailed	n too small	n.s.
								KO = 0.9161 ± 0.1148						n too small	n.s.
			p-GluN1(S896)	male, female	3W, P2	WT, KO	4, 4	WT = 1 ± 0.1212	Unpaired Student's t-test		P = 0.0039, **	t(6) = 4.536	Two-tailed	n too small	n.s.
								KO = 0.4199 ± 0.04077						n too small	n.s.
			GluN2a	male, female	3W, P2	WT, KO	4, 4	WT = 1 ± 0.2486	Unpaired Student's t-test		P = 0.8237, n.s.	t(6) = 0.2327	Two-tailed	n too small	n.s.
								KO = 1.083 ± 0.2568						n too small	n.s.
			GluN2b	male, female	3W, P2	WT, KO	4, 4	WT = ± 0.05738	Unpaired Student's t-test		P = 0.3392, n.s.	t(6) = 1.038	Two-tailed	n too small	n.s.
								KO = 1.078 ± 0.04775						n too small	n.s.
			p-GluN2b (S1284)	male, female	3W, P2	WT, KO	4, 4	WT = 1 ± 0.06942	Unpaired Student's t-test		P = 0.8840, n.s.	t(6) = 0.1523	Two-tailed	n too small	n.s.
								KO = 0.9781 ± 0.1256						n too small	n.s.
			p-GluN2b (Y1336)	male, female	3W, P2	WT, KO	4, 4	WT = 1 ± 0.07062	Unpaired Student's t-test		P = 0.1460, n.s.	t(6) = 1.67	Two-tailed	n too small	n.s.
								KO = 1.397 ± 0.2268						n too small	n.s.
			p-GluN2b (Y1472)	male, female	3W, P2	WT, KO	4, 4	WT = 1 ± 0.05049	Unpaired Student's t-test		P = 0.0876, n.s.	t(6) = 2.039	Two-tailed	n too small	n.s.
								KO = 1.347 ± 0.1625						n too small	n.s.
			p-GluN2b (S1480)	male, female	3W, P2	WT, KO	4, 4	WT = 1 ± 0.05977	Unpaired Student's t-test		P = 0.0181, *	t(6) = 3.223	Two-tailed	n too small	n.s.
								KO = 1.329 ± 0.08272						n too small	n.s.
			PSD-95	male, female	3W, P2	WT, KO	4, 4	WT = 1 ± 0.1074	Unpaired Student's t-test		P = 0.9820, n.s.	t(6) = 0.02348	Two-tailed	n too small	n.s.
								KO = 1.003 ± 0.07						n too small	n.s.
	b		PI3K	male, female	3W, P2	WT, KO	4, 4	WT = 1 ± 0.03895	Unpaired Student's t-test (Welch's correction)		P = 0.4684, n.s.	t = 0.8161, df = 3.353	Two-tailed	n too small	n.s.
								KO = 1.135 ± 0.1602						n too small	n.s.
			Akt	male, female	3W, P2	WT, KO	4, 4	WT = 1 ± 0.07325	Unpaired Student's t-test		P = 0.0286, *	t(6) = 2.865	Two-tailed	n too small	n.s.
								KO = 1.304 ± 0.07679						n too small	n.s.
			p-Akt	male, female	3W, P2	WT, KO	4, 4	WT = 1 ± 0.0535	Unpaired Student's t-test		P = 0.0003, ***	t(6) = 7.467	Two-tailed	n too small	n.s.
								KO = 1.934 ± 0.1131						n too small	n.s.
			GSK3b	male, female	3W, P2	WT, KO	4, 4	WT = 1 ± 0.1964	Unpaired Student's t-test		P = 0.6999, n.s.	t(6) = 0.4044	Two-tailed	n too small	n.s.
								KO = 1.093 ± 0.1205						n too small	n.s.
			p-GSK3b	male, female	3W, P2	WT, KO	4, 4	WT = 0.9983 ± 0.04679	Unpaired Student's t-test		P = 0.0004, ***	t(6) = 6.981	Two-tailed	n too small	n.s.
								KO = 1.365 ± 0.024						n too small	n.s.
			Erk	male, female	3W, P2	WT, KO	4, 4	WT = 1 ± 0.05808	Unpaired Student's t-test		P = 0.7704, n.s.	t(6) = 0.3054	Two-tailed	n too small	n.s.
								KO = 1.03 ± 0.07736						n too small	n.s.
			p-Erk	male, female	3W, P2	WT, KO	4, 4	WT = 1 ± 0.1225	Unpaired Student's t-test		P = 0.5158, n.s.	t(6) = 0.6903	Two-tailed	n too small	n.s.
								KO = 1.145 ± 0.1704						n too small	n.s.
			mTOR	male, female	3W, P2	WT, KO	4, 4	WT = 1 ± 0.03082	Unpaired Student's t-test		P = 0.8599, n.s.	t(6) = 0.1842	Two-tailed	n too small	n.s.
								KO = 1.015 ± 0.07317						n too small	n.s.
			p-mTOR	male, female	3W, P2	WT, KO	4, 4	WT = 1 ± 0.133	Unpaired Student's t-test		P = 0.5292, n.s.	t(6) = 0.6677	Two-tailed	n too small	n.s.
								KO = 0.8788 ± 0.1236						n too small	n.s.
			p38	male, female	3W, P2	WT, KO	4, 4	WT = 1 ± 0.0797	Unpaired Student's t-test		P = 0.0985, n.s.	t(6) = 1.954	Two-tailed	n too small	n.s.
								KO = 0.793 ± 0.06982						n too small	n.s.
			p-CaMKIIa	male, female	3W, P2	WT, KO	4, 4	WT = 1 ± 0.138	Unpaired Student's t-test		P = 0.6531, n.s.	t(6) = 0.4728	Two-tailed	n too small	n.s.
								KO = 0.9143 ± 0.1176						n too small	n.s.
			p-CaMKIIb	male, female	3W, P2	WT, KO	4, 4	WT = 1 ± 0.1865	Unpaired Student's t-test		P = 0.7436, n.s.	t(6) = 0.3426	Two-tailed	n too small	n.s.
								KO = 0.9253 ± 0.1128						n too small	n.s.
5
		PLA
6	a	Hybird, Hippocampus CA1, sEPSC	Frequency (Hz)	male, female	P23-25	WT, KO	20(6), 22(6)	WT = 0.4575 ± 0.06472	Unpaired Student's t-test		P = 0.0378, *	t(40) = 2.148	Two-tailed	n.s.	P = 0.0109, *
								KO = 0.6928 ± 0.08626						n.s.	n.s.
			Amplitude (pA)	male, female	P23-25	WT, KO	20(6), 22(6)	WT = 22.76 ± 1.194	Mann-Whitney test		P = 0.0231, *	U = 130	Two-tailed	n.s.	n.s.
								KO = 28.08 ± 2.042						P = 0.0005, ***	P = 0.0002, ***
		Hybird, Hippocampus CA1, sIPSC	Frequency (Hz)	male, female	P22-23	WT, KO	15(4), 15(3)	WT = 8.426 ± 0.4344	Unpaired Student's t-test		P = 0.1481, n.s.	t(27) = 1.489	Two-tailed	n.s.	n.s.
								KO = 7.588 ± 0.3623						n.s.	n.s.
			Amplitude (pA)	male, female	P22-23	WT, KO	15(4), 15(3)	WT = 57.48 ± 3.371	Unpaired Student's t-test		P = 0.5177, n.s.	t(28) = 0.6552	Two-tailed	n.s.	n.s.
								KO = 60.1 ± 2.151						n.s.	n.s.
	b	Hybrid, Excitability, F-I Curve	Spike count / input stimulus (e.a.)	female	P21-23	WT, KO	14(3), 14(3)	2-way ANOVA		Interaction :: P < 0.0001, ****, DF = 12 Time :: P < 0.0001, ****, DF = 12 Genotype :: P = 0.0439, *, DF = 1
								Bonferroni's multiple comparison test	270	WT vs KO	P = 0.0416, *
									300	WT vs KO	P = 0.0111, *
									330	WT vs KO	P = 0.0026, **
									360	WT vs KO	P = 0.0022, **
									other else	WT vs KO	n.s.
	c	EEG
	d	Hybird, PTZ-induced Seizure	Seizure Susceptibility Score (value)	male	adult	WT, KO	15, 14	WT = 0.2363 ± 0.02973	Unpaired Student's t-test		P = 0.0143, *	t(27) = 2.618	Two-tailed	n.s.	n.s.
								KO = 0.3594 ± 0.03679						n.s.	n.s.
			Mortality	male	adult	WT, KO	15, 14	WT = 0.2	Chi-square test		P = 0.00514, **	DF = 1	Two-tailed
								KO = 0.643
7	a	Open Field test with DCS	Total distance moved (m)	male	Adult	WT-V, WT-D, KO-V, KO-D	11, 12, 13, 15	2-way ANOVA		Interaction :: P = 0.2811, n.s., DF = 1 Genotype :: P = 0.0018, **, DF = 1 Drug rescue :: P < 0.0001, ****, DF = 1
								Bonferroni's multiple comparison test	WT-V vs WT-D	P = 0.8339, n.s.
									WT-V vs KO-V	P < 0.0001, ****
									WT-V vs KO-D	P = 0.0629, n.s.
									WT-D vs KO-V	P < 0.0001, ****
									WT-D vs KO-D	P = 0.0004, ***
									KO-V vs KO-D	P = 0.0118, *
			Time in center (%)	male	Adult	WT-V, WT-D, KO-V, KO-D	11, 12, 13, 14	2-way ANOVA		Interaction :: P = 0.1712, n.s., DF = 1 Genotype :: P = 0.7816, n.s., DF = 1 Drug rescue :: P = 0.2022, n.s., DF = 1
								Bonferroni's multiple comparison test	WT-V vs WT-D	P > 0.9999, n.s.
									WT-V vs KO-V	P > 0.9999, n.s.
									WT-V vs KO-D	P > 0.9999, n.s.
									WT-D vs KO-V	P > 0.9999, n.s.
									WT-D vs KO-D	P = 0.3530, n.s.
									KO-V vs KO-D	P > 0.9999, n.s.
	b	Elevated Plus Maze with DCS	Time in Open arm (%)	male	Adult	WT-V, WT-D, KO-V, KO-D	14, 12, 16, 15	2-way ANOVA		Interaction :: P = 0.4226, n.s., DF = 1 Genotype :: P = 0.6657, n.s., DF = 1 Drug rescue :: P < 0.0001, ****, DF = 1
								Bonferroni's multiple comparison test	WT-V vs WT-D	P > 0.9999, n.s.
									WT-V vs KO-V	P < 0.0001, ****
									WT-V vs KO-D	P < 0.0001, ****
									WT-D vs KO-V	P < 0.0001, ****
									WT-D vs KO-D	P < 0.0001, ****
									KO-V vs KO-D	P > 0.9999, n.s.
			Time in Closed arm (%)	male	Adult	WT-V, WT-D, KO-V, KO-D	14, 12, 16, 15	2-way ANOVA		Interaction :: P = 0.3265, n.s., DF = 1 Genotype :: P = 0.7486, n.s., DF = 1 Drug rescue :: P < 0.0001, ****, DF = 1
								Bonferroni's multiple comparison test	WT-V vs WT-D	P > 0.9999, n.s.
									WT-V vs KO-V	P < 0.0001, ****
									WT-V vs KO-D	P < 0.0001, ****
									WT-D vs KO-V	P < 0.0001, ****
									WT-D vs KO-D	P < 0.0001, ****
									KO-V vs KO-D	P > 0.9999, n.s.
			Total distance moved (cm)	male	Adult	WT-V, WT-D, KO-V, KO-D	14, 12, 16, 15	2-way ANOVA		Interaction :: P = 0.5479, n.s., DF = 1 Genotype :: P = 0.2300, n.s., DF = 1 Drug rescue :: P < 0.0001, ****, DF = 1
								Bonferroni's multiple comparison test	WT-V vs WT-D	P = 0.6096, n.s.
									WT-V vs KO-V	P = 0.0015, **
									WT-V vs KO-D	P = 0.0005, ***
									WT-D vs KO-V	P = 0.0773, n.s.
									WT-D vs KO-D	P = 0.0307, *
									KO-V vs KO-D	P = 0.9690, n.s.
8	a	Hybrid hippocampal CA1 NMDA/AMPA ratio rescue by DCS treatment	NMDA/AMPA ratio	male, female	P19-22	WT-V, WT-D, KO-V, KO-D	10(7), 8(6), 10(9), 7(5)	2-way ANOVA		Interaction :: P = 0.2835, n.s., DF = 1 Genotype :: P < 0.0001, ****, DF = 1 Drug rescue :: P = 0.0121, *, DF = 1
								Bonferroni's multiple comparison test	WT-V vs WT-D	P = 0.0404, *
									WT-V vs KO-V	P = 0.0435, *
									WT-V vs KO-D	P = 0.5932, n.s.
									WT-D vs KO-V	P < 0.0001, ****
									WT-D vs KO-D	P > 0.9999, n.s.
									KO-V vs KO-D	P = 0.0009, ***
	b	EEG
S2	a	Brain weight measure	Body weight (g)	male	adult	WT, KO	21, 18	WT = 33.52 ± 1.112	Mann-Whitney test		P < 0.0001, ****	U =35	Two-tailed	n.s.	n.s.
								KO = 26.37 ± 0.7123						P = 0.0404, *	n.s.
			Brain weight (g)	male	adult	WT, KO	21, 18	WT = 0.4686 ± 0.004662	Unpaired Student's t-test		P < 0.0001, ****	t(37) = 12.56	Two-tailed	n.s.	P = 0.0473, *
								KO = 0.3866 ± 0.004483						n.s.	n.s.
			Brain / Body (ratio)	male	adult	WT, KO	21, 18	WT = 0.01425 ±0.0004332	Unpaired Student's t-test		P = 0.3421, n.s.	t(37) = 0.9623	Two-tailed	n.s.	n.s.
								KO = 0.0148 ± 0.0003397						n.s.	n.s.
	e	Brain subregion size measure	Cortex / Half brain (ratio)	female	3 Weeks	WT, KO	5(5), 5(5)	WT = 0.4136 ± 0.0111	Unpaired Student's t-test		P = 0.8334, n.s.	t(8) = 0.2174	Two-tailed	n too small	n.s
								KO = 0.411 ± 0.004452						n too small	n.s
			Hippocampus / Half brain (ratio)	female	3 Weeks	WT, KO	5(5), 5(5)	WT = 0.1014 ± 0.003535	Unpaired Student's t-test		P = 0.9950, n.s.	t(8) = 0.006505	Two-tailed	n too small	n.s
								KO = 0.1014 ± 0.002865						n too small	n.s
			Thalamus / Half brain (ratio)	female	3 Weeks	WT, KO	5(5), 5(5)	WT = 0.171 ± 0.005483	Unpaired Student's t-test		P = 0.0190, *	t(8) = 2.929	Two-tailed	n too small	n.s
								KO = 0.1528 ± 0.002969						n too small	n.s
			Hypothalamus / Half brain (ratio)	female	3 Weeks	WT, KO	5(5), 5(5)	WT = 0.1085 ± 0.004184	Unpaired Student's t-test (Welch's correction)		P = 0.3536, n.s.	t = 1.026, df = 4.813	Two-tailed	n too small	n.s
								KO = 0.113 ± 0.001341						n too small	n.s
			Amygdala / Half brain (ratio)	female	3 Weeks	WT, KO	5(5), 5(5)	WT = 0.03632 ± 0.003072	Unpaired Student's t-test		P = 0.4196, n.s.	t(8) = 0.8508	Two-tailed	n too small	n.s
								KO = 0.03264 ± 0.003045						n too small	n.s
S3	a	vGlut1 Immunohistochemistry Hippocampus	vGlut1 Intensity CA1, SO	female	3 Weeks	WT, KO	9(4), 9(4)	WT = 1 ± 0.1167	Unpaired Student's t-test (Welch's correction)		P = 0.1202, n.s	t = 1.695, df = 10.27	Two-tailed	n.s.	n.s.
								KO = 0.7883 ± 0.04441						n.s.	n.s.
			vGlut1 Intensity CA1, SR	female	3 Weeks	WT, KO	9(4), 9(4)	WT = 1 ± 0.1137	Unpaired Student's t-test (Welch's correction)		P = 0.1543, n.s.	t = 1.532, df = 10.74	Two-tailed	n.s.	n.s.
								KO = 0.811 ± 0.04775						n.s.	n.s.
			vGlut1 Intensity CA1, SLM	female	3 Weeks	WT, KO	9(4), 9(4)	WT = 1 ± 0.09656	Unpaired Student's t-test (Welch's correction)		P = 0.0619, n.s.	t = 2.07, df = 11.41	Two-tailed	n.s.	n.s.
								KO = 0.7789 ± 0.04567						n.s.	n.s.
			vGlut1 Intensity CA3, SO	female	3 Weeks	WT, KO	9(4), 9(4)	WT = 1 ± 0.1137	Unpaired Student's t-test (Welch's correction)		P = 0.1019, n.s.	t = 1.777, df = 11.54	Two-tailed	n.s.	n.s.
								KO = 0.7756 ± 0.05489						n.s.	n.s.
			vGlut1 Intensity CA3, SL	female	3 Weeks	WT, KO	9(4), 9(4)	WT = 1 ± 0.106	Unpaired Student's t-test		P = 0.1758, n.s.	t(16) = 1.417	Two-tailed	n.s.	n.s.
								KO = 0.8136 ± 0.07791						n.s.	n.s.
			vGlut1 Intensity DG	female	3 Weeks	WT, KO	9(4), 9(4)	WT = 1 ± 0.1046	Unpaired Student's t-test (Welch's correction)		P = 0.0626, n.s.	t = 2.065, df = 11.33	Two-tailed	n.s.	n.s.
								KO = 0.76716 ± 0.04886						n.s.	n.s.
	b	VGAT Immunohistochemistry Hippocampus	vGAT Intensity CA1, SP	female	3 Weeks	WT, KO	8(3), 6(2)	WT = 1 ± 0.0433	Mann-Whitney test		P = 0.1079, n.s.	U = 11	Two-tailed	P = 0.0008, ***	P = 0.0013, **
								KO = 0.9308 ± 0.02745						n too small	n.s.
			vGAT Intensity CA1, SO	female	3 Weeks	WT, KO	8(3), 6(2)	WT = 1 ± 0.04144	Mann-Whitney test		P = 0.3450, n.s.	U = 16	Two-tailed	P = 0.0013, *	P = 0.0103, *
								KO = 1.06 ± 0.04496						n too small	n.s.
			vGAT Intensity CA1, SLM	female	3 Weeks	WT, KO	8(3), 6(2)	WT = 1 ± 0.03522	Mann-Whitney test		P > 0.9999, n.s.	U = 24	Two-tailed	P = 0.0005, ***	P = 0.0037, **
								KO = 1.026 ± 0.04622						n too small	n.s.
			vGAT Intensity CA3, SP	female	3 Weeks	WT, KO	8(3), 6(2)	WT = 1 ± 0.04989	Mann-Whitney test		P = 0.4908, n.s.	U = 18	Two-tailed	P = 0.0099, **	n.s.
								KO = 0.9609 ± 0.06685						n too small	n.s.
			vGAT Intensity CA3, SL	female	3 Weeks	WT, KO	8(3), 6(2)	WT = 1 ± 0.03186	Unpaired Student's t-test		P = 0.4909, n.s.	t(12) = 0.7106	Two-tailed	n.s.	n.s.
								KO = 0.953 ± 0.06413						n too small	n.s.
			vGAT Intensity DG	female	3 Weeks	WT, KO	8(3), 6(2)	WT = 1 ± 0.04112	Mann-Whitney test		P = 0.2284, n.s.	U = 14	Two-tailed	P < 0.0001, ****	P = 0.0004, ***
								KO = 1.06 ± 0.04859						n too small	n.s.
S5	a	B6, Open Field Test	Distance moved (m)	male	adult	WT, KO	16, 11	2-way ANOVA		Interaction :: P = 0.0437, *, DF = 5 Time :: P < 0.0001, ****, DF = 5 Genotype :: P = 0.0010, ***, DF = 1
								Bonferroni's multiple comparison test	0-10 min	WT vs KO	P = 0.0029, **
									10-20 min	WT vs KO	P = 0.0003, ***
									20-30 min	WT vs KO	P = 0.0048, **
									30-40 min	WT vs KO	P = 0.0040, **
									40-50 min	WT vs KO	P = 0.1637, n.s.
									50-60 min	WT vs KO	P = 0.6031, n.s.
			Distance moved (m)	male	adult	WT, KO	16, 11	WT = 186.3 ± 14.04	Unpaired Student's t-test (Welch's correction)		P = 0.0083, **	t = 3.182, df = 11.45	Two-tailed	n.s.	n.s.
								KO = 358.7 ± 52.35						n.s.	n.s.
			Time in Center (%)	male	adult	WT, KO	16, 11	WT = 9.903 ± 1.526	Unpaired Student's t-test		P = 0.4386, n.s.	t(25) = 0.7871	Two-tailed	n.s.	n.s.
								KO = 12.1 ± 2.542						n.s.	n.s.
	b	B6, LABORAS	Circadian Behavior (m)	male	adult	WT, KO	13, 8	2-way ANOVA		Interaction :: P = 0.3972, n.s., DF = 23 Time :: P < 0.0001, ****, DF = 23 Genotype :: P = 0.1095, n.s., DF = 1
								Bonferroni's multiple comparison test	for all	WT vs KO	n.s.
			Total Distance Moved (m)	male	adult	WT, KO	13, 8	WT = 283.6 ± 21.03	Unpaired Student's t-test		P = 0.1095, n.s.	t(19) = 1.679	Two-tailed	n.s.	n.s.
								KO = 341.2 ± 27.28						n.s.	n.s.
	c		Climbing (sec)	male	adult	WT, KO	13, 8	WT = 15457 ± 2171	Unpaired Student's t-test		P = 0.0240, *	t(19) = 2.454	Two-tailed	n.s.	n.s.
								KO = 7508 ± 2121						n.s.	n.s.
			Climbing (counts)	male	adult	WT, KO	13, 8	WT = 367.9 ± 61.25	Unpaired Student's t-test		P = 0.0132, *	t(19) = 2.734	Two-tailed	n.s.	n.s.
								KO = 133.3 ± 43.92						n.s.	P = 0.0218, *
			Rearing (sec)	male	adult	WT, KO	13, 8	WT = 3727 ± 507.8	Unpaired Student's t-test		P = 0.0446, *	t(19) = 2.15	Two-tailed	n.s.	n.s.
								KO = 5547 ± 697						n.s.	n.s.
			Rearing (counts)	male	adult	WT, KO	13, 8	WT = 1608 ± 161.7	Mann-Whitney test		P = 0.0060, **	U = 15	Two-tailed	P = 0.0130, *	P = 0.0118, *
								KO = 2509 ± 267.3						n.s.	n.s.
			Grooming (sec)	male	adult	WT, KO	13, 8	WT = 11946 ± 1165	Unpaired Student's t-test		P = 0.0021, **	t(19) = 3.565	Two-tailed	n.s.	n.s.
								KO = 18910 ± 1622						n.s.	n.s.
			Grooming (counts)	male	adult	WT, KO	13, 8	WT = 1613 ± 95.76	Unpaired Student's t-test (Welch's correction)		P = 0.0049, **	t = 3.654, df = 9.396	Two-tailed	n.s.	n.s.
								KO = 2535 ± 233.6						n.s.	n.s.
	d	B6, Elevated Plus Maze	Time in Open arm (%)	male	adult	WT, KO	17,10	WT = 33.44 ± 2.431	Unpaired Student's t-test		P < 0.0001, ****	t(25) = 12.33	Two-tailed	n.s.	n.s.
								KO = 77.51 ± 2.113						n.s.	n.s.
			Time in Closed arm (%)	male	adult	WT, KO	17,10	WT = 45.83 ± 3.394	Mann-Whitney test		P = 0.0001, ***	U = 18	Two-tailed	n.s.	n.s.
								KO = 21.59 ± 7.907						P < 0.0001, ****	P < 0.0001, ****
	e	B6, Light-Dark Box	Chamber Transition (e.a.)	male	adult	WT, KO	20, 11	WT = 35.55 ± 2.252	Mann-Whitney test		P = 0.0005, ***	U = 29.5	Two-tailed	n.s.	n.s.
								KO = 18.55 ± 3.743						P = 0.0002, ***	P = 0.0030, **
			Time in light chamber (sec)	male	adult	WT, KO	20, 11	WT = 40.58 ± 2.943	Mann-Whitney test		P = 0.0063, **	U = 45	Two-tailed	P = 0.0214, *	n.s.
								KO = 54.87 ± 4.062						n.s.	n.s.
	f	B6, Novel Object Recognition Test	Preference (%)	male	adult	WT, KO	15, 11	WT = 58.21 ± 5.055	Unpaired Student's t-test		P = 0.2967, n.s.	t(24) = 1.067	Two-tailed	n.s.	n.s.
								KO = 65.92 ± 4.867						n.s.	n.s.
	g	B6, 3 Chamber Test	Exploration for O, S1 (sec)	male	adult	WT(O), WT(S1), KO(O), KO(S1)	7, 7, 6, 6	1-way ANOVA		F(3,22) = 12.68, P < 0.0001, ****
								Tukey's multiple comparison test		WT (O) vs WT (S1)	P = 0.0011, **		DF = 22
										WT (O) vs KO (O)	P = 0.7439, n.s.		DF = 22
										WT (O) vs KO (S1)	P = 0.0224, *		DF = 22
										WT (S1) vs KO (O)	P = 0.0001, ***		DF = 22
										WT (S1) vs KO (S1)	P = 0.6840, n.s.		DF = 22
										KO (O) vs KO (S1)	P = 0.0031, **		DF = 22
			Exploration for S1, S2 (sec)	male	adult	WT(S1), WT(S2), KO(S1), KO(S2)	7, 7, 6, 6	1-way ANOVA		F(3,22) = 11.13, P = 0.0001, ***
								Tukey's multiple comparison test		WT (S1) vs WT (S2)	P = 0.0005, ***		DF = 22
										WT (S1) vs KO (S1)	P = 0.9995, n.s.		DF = 22
										WT (S1) vs KO (S2)	P = 0.0111, *		DF = 22
										WT (S2) vs KO (S1)	P = 0.0011, **		DF = 22
										WT (S2) vs KO (S2)	P = 0.6956, n.s.		DF = 22
										HT (S1) vs KO (S2)	P = 0.0188, *		DF = 22
S6	a	B6, Open Field Test	Distance moved (m)	male	adult	WT, HT	20, 20	2-way ANOVA		Interaction :: P = 0.4530, n.s., DF = 5 Time :: P < 0.0001, ****, DF = 5 Genotype :: P = 0.0169, *, DF = 1
								Bonferroni's multiple comparison test	0-10 min	WT vs HT	P > 0.9999, n.s.
									10-20 min	WT vs HT	P = 08789, n.s.
									20-30 min	WT vs HT	P = 0.1586, n.s.
									30-40 min	WT vs HT	P = 0.3984, n.s.
									40-50 min	WT vs HT	P = 0.5617, n.s.
									50-60 min	WT vs HT	P = 0.0181, *
			Distance moved (m)	male	adult	WT, HT	20, 20	WT = 196.8 ± 5.228	Unpaired Student's t-test		P = 0.0169, *	t(38) = 2.498	Two-tailed	n.s.	n.s.
								KO = 174.3 ± 7.289						n.s.	n.s.
			Time in Center (%)	male	adult	WT, HT	20, 20	WT = 13.72 ± 1.114	Unpaired Student's t-test		P = 0.0162,*	t(38) = 2.516	Two-tailed	n.s.	n.s.
								KO = 10.14 ± 0.8886						n.s.	n.s.
	b	B6, LABORAS	Circadian Behavior (m)	male	adult	WT, HT	15, 15	2-way ANOVA		Interaction :: P = 0.8466, n.s., DF = 23 Time :: P < 0.0001, ****, DF = 23 Genotype :: P = 0.2952, n.s., DF = 1
								Bonferroni's multiple comparison test	for all	WT vs HT	P > 0.9999, n.s.
			Total Distance Moved (m)	male	adult	WT, HT	15, 15	WT = 222.3 ± 22.06	Unpaired Student's t-test		P = 0.6930, n.s.	t(28) = 0.3989	Two-tailed	n.s.	n.s.
								KO = 233 ± 15.22						n.s.	n.s.
	c	B6, Elevated Plus Maze	Visit to open arm (e.a.)	male	adult	WT, HT	16, 13	WT = 26 ± 2.546	Unpaired Student's t-test		P = 0.7540, n.s.	U = 96.5	Two-tailed	P = 0.0177, *	P = 0.0340, *
								KO = 28.46 ± 4.204						n.s.	n.s.
			Tim ein open arm (sec)	male	adult	WT, HT	16, 13	WT = 112.8 ± 14.77	Unpaired Student's t-test		P = 0.4960, n.s.	t(27) = 0.6901	Two-tailed	n.s.	n.s.
								KO = 98.06 ± 15.08						n.s.	n.s.
			Visit to closed arm (e.a.)	male	adult	WT, HT	16, 13	WT = 26.31 ± 1.925	Unpaired Student's t-test		P = 0.1912, n.s.	t(27) = 1.341	Two-tailed	n.s.	n.s.
								KO = 22 ± 2.672						n.s.	n.s.
			Tim ein closed arm (sec)	male	adult	WT, HT	16, 13	WT = 272.5 ± 14.81	Unpaired Student's t-test		P = 0.4713, n.s.	t(27) = 0.7306	Two-tailed	n.s.	n.s.
								KO = 289.5 ± 18.17						n.s.	n.s.
			Distance moved (cm)	male	adult	WT, HT	8, 9	WT = 1704 ± 81.19	Unpaired Student's t-test		P = 0.8704, n.s.	t(15) = 0.166	Two-tailed	n.s.	n.s.
								KO = 1681 ± 111.9						n.s.	n.s.
	d	B6, Light Dark Box	Chamber Transition (e.a.)	male	adult	WT, HT	18, 17	WT = 33.78 ± 1.988	Unpaired Student's t-test		P = 0.1980, n.s.	t(33) = 1.314	Two-tailed	n.s.	n.s.
								KO = 29.47 ± 2.638						n.s.	P = 0.0361, *
			Time in light chamber (sec)	male	adult	WT, HT	18, 17	WT = 34.38 ± 1.644	Unpaired Student's t-test		P = 0.0188, *	t(33) = 2.472	Two-tailed	n.s.	n.s.
								KO =40.93 ± 2.102						n.s.	n.s.
	e	B6, Novel Object Recognition Test	Preference (%)	male	adult	WT, HT	20, 19	WT = 58.96 ± 2.832	Unpaired Student's t-test		P = 0.3628, n.s.	t(37) = 0.9215	Two-tailed	n.s.	n.s.
								KO = 63.05 ± 3.457						n.s.	n.s.
	f	B6, Rotraod	Time to fall off (sec)	male	adult	WT, HT	10, 10	2-way ANOVA		Interaction :: P = 0.7677, n.s., DF = 4 Time :: P = 0.0372, *, DF = 4 Genotype :: P = 0.0750, n.s., DF = 1
								Bonferroni's multiple comparison test	Day 1	WT vs HT	P > 0.9999, n.s.
									Day 2	WT vs HT	P > 0.9999, n.s.
									Day 3	WT vs HT	P = 0.2086, n.s.
									Day 4	WT vs HT	P = 0.5602, n.s.
									Day 5	WT vs HT	P > 0.9999, n.s.
	g	B6, 3 Chamber Test	Exploration for O, S1 (sec)	male	adult	WT(O), WT(S1), HT(O), HT(S1)	12, 12, 10, 10	1-way ANOVA		F(3,42) = 57.52, P < 0.0001, ****
								Tukey's multiple comparison test		WT (O) vs WT (S1)	P < 0.0001, ****		DF = 42
										WT (O) vs HT (O)	P = 0.9955, n.s.		DF = 42
										WT (O) vs HT (S1)	P < 0.0001, ****		DF = 42
										WT (S1) vs HT (O)	P < 0.0001, ****		DF = 42
										WT (S1) vs HT (S1)	P = 0.9326, n.s.		DF = 42
										HT (O) vs HT (S1)	P < 0.0001, ****		DF = 42
			Exploration for S1, S2 (sec)	male	adult	WT(S1), WT(S2), HT(S1), HT(S2)	12, 12, 10, 10	1-way ANOVA		F(3,42) = 14.35, P < 0.0001, ****
								Tukey's multiple comparison test		WT (S1) vs WT (S2)	P < 0.0001, ****		DF = 42
										WT (S1) vs HT (S1)	P = 0.9868, n.s.		DF = 42
										WT (S1) vs HT (S2)	P = 0.0002, ***		DF = 42
										WT (S2) vs HT (S1)	P = 0.0002, ***		DF = 42
										WT (S2) vs HT (S2)	P = 0.9899, n.s.		DF = 42
										HT (S1) vs HT (S2)	P = 0.0008, ***		DF = 42
	h	B6, Morris Water Maze	Escape latency (sec)	male	adult	WT, HT	10, 9	2-way ANOVA		Interaction :: P = 0.0453, *, DF = 7 Time :: P < 0.0001, ****, DF = 7 Genotype :: P = 0.2167, n.s., DF = 1
								Bonferroni's multiple comparison test	other else	WT vs HT	P > 0.9999, n.s.
									day 2	WT vs HT	P = 0.0079, **
			Escape latency (sec)	male	adult	WT, HT	10, 9	2-way ANOVA		Interaction :: P = 0.5150, n.s., DF = 3 Time :: P < 0.0001, ****, DF = 3 Genotype :: P = 0.8344, n.s., DF = 1
								Bonferroni's multiple comparison test	Target	WT vs HT	P = 0.5596, n.s.
									Opposite	WT vs HT	P > 0.9999, n.s.
									Right	WT vs HT	P > 0.9999, n.s.
									Left	WT vs HT	P > 0.9999, n.s.
	i	B6, Fear conditioning	Freezing before exposure (%)	male	adult	WT, HT	12, 12	WT = 3.45 ± 1.032	Mann-Whitney test		P = 0.4383, n.s.	U = 58.5	Two-tailed	P = 0.0175, *	P = 0.0083, **
								KO = 2.319 ± 0.878						n.s.	P = 0.0039, **
			Freezing after 24hrs (%)	male	adult	WT, HT	12, 12	WT = 58.32 ± 4.514	Unpaired Student's t-test		P = 0.2991, n.s.	t(22) = 1.063	Two-tailed	n.s.	n.s.
								KO = 66.43 ± 6.15						n.s.	n.s.
			Freezing after 1week (%)	male	adult	WT, HT	12, 12	WT = 53.02 ± 4.396	Unpaired Student's t-test		P = 0.2451, n.s.	t(22) = 1.194	Two-tailed	n.s.	n.s.
								KO = 61.99 ± 6.085						n.s.	n.s.
S7	a	B6, Hippocampus CA1, mEPSC	Frequency (Hz)	male, female	P22-25	WT, KO	15(3), 14(4)	WT = 0.1278 ± 0.01872	Mann-Whitney test		P = 0.9914, n.s.	U = 104.5	Two-tailed	P = 0.0003, ***	P = 0.0066, **
								KO = 0.1357 ± 0.02369						n.s.	n.s.
			Amplitude (pA)	male, female	P22-25	WT, KO	15(3), 14(4)	WT = 24.81 ± 0.8585	Unpaired Student's t-test		P = 0.0787, n.s.	t(27) = 1.827	Two-tailed	n.s.	n.s.
								KO = 22.06 ± 1.26						n.s.	n.s.
	b	B6, Hippocampal SC-CA1 Input-Output Ratio	fEPSP slope (mV/ms)	male, female	P28-30	WT, KO	7(2), 7(2)	2-way ANOVA		Interaction :: P = 0.9919, n.s., DF = 5 Time :: P < 0.0001, ****, DF = 5 Genotype :: P = 0.7988, n.s., DF = 1
								Bonferroni's multiple comparison test	0.05	WT vs KO	P > 0.9999, n.s.
									0.1	WT vs KO	P > 0.9999, n.s.
									0.15	WT vs KO	P > 0.9999, n.s.
									0.2	WT vs KO	P > 0.9999, n.s.
									0.25	WT vs KO	P > 0.9999, n.s.
									0.3	WT vs KO	P > 0.9999, n.s.
		B6, Hippocampal SC-CA1 Paired Pulse Ratio	Paired Pulse Ratio	male, female	P28-30	WT, KO	7(2), 7(2)	2-way ANOVA		Interaction :: P = 0.7006, n.s., DF = 5 Time :: P < 0.0001, ****, DF = 5 Genotype :: P = 0.2586, n.s., DF = 1
								Bonferroni's multiple comparison test	25	WT vs KO	P = 0.5037, n.s.
									50	WT vs KO	P > 0.9999, n.s.
									75	WT vs KO	P > 0.9999, n.s.
									100	WT vs KO	P > 0.9999, n.s.
									200	WT vs KO	P > 0.9999, n.s.
									300	WT vs KO	P > 0.9999, n.s.
	c	B6, Hippocampal SC-CA1, NMDA/AMPA ratio	NMDA/AMPA ratio	male, female	P19-23	WT, KO	18(8), 16(10)	WT = 0.5859 ± 0.05454	Mann-Whitney test		P = 0.1866, n.s.	U = 105	Two-tailed	P = 0.0184, *	P = 0.0243, *
								KO = 0.4885 ± 0.04804						P = 0.0129, *	P = 0.0160, *
	d	B6, Hipipcampal SC-CA1, High-Frequency (1 s, 100 Hz)-LTP	Last 5 min fEPSP slope (% of baseline)	male, female	P23-36	WT, KO	15(9), 15(10)	WT = 144.4 ± 3.834	Unpaired Student's t-test		P = 0.0168, *	t(28) = 2.543	Two-tailed	n.s.	n.s.
								KO = 131.5 ± 3.355						n.s.	n.s.
	e	B6, Hipipcampal SC-CA1, Low-Frequency (900 s, 1 Hz)-LTD	Last 5 min fEPSP slope (% of baseline)	male, female	P17-21	WT, KO	9(6), 10(6)	WT = 73.49 ± 2.252	Unpaired Student's t-test (Welch's correction)		P = 0.0003, ***	t = 4.922, df = 13.05	Two-tailed	n.s.	n.s.
								KO = 98.53 ± 4.561						n.s.	n.s.
S8	a	B6, Hippocampus CA1, mEPSC	Frequency (Hz)	male, female	P17-23	WT, HT	16(5), 13(5)	WT = 0.4135 ± 0.04476	Unpaired Student's t-test		P = 0.1334, n.s.	t(27) = 1.547	Two-tailed	n.s.	n.s.
								KO = 0.3186 ± 0.0399						n.s.	n.s.
			Amplitude (pA)	male, female	P17-23	WT, HT	16(5), 13(5)	WT = 35.25 ± 1.046	Unpaired Student's t-test		P = 0.4715, n.s.	t(27) = 0.7302	Two-tailed	n.s.	n.s.
								KO = 33.88 ± 1.636						n.s.	n.s.
		B6, Hippocampus CA1, mIPSC	Frequency (Hz)	male, female	P18-22	WT, HT	12(4), 15(5)	WT = 8.112 ± 0.4903	Unpaired Student's t-test		P = 0.8162, n.s.	t(25) = 0.2349	Two-tailed	n.s.	n.s.
								KO = 7.965 ± 0.4023						n.s.	n.s.
			Amplitude (pA)	male, female	P18-22	WT, HT	12(4), 15(5)	WT = 47.83 ± 3.465	Mann-Whitney test		P = 0.1257, n.s.	U = 58	Two-tailed	P = 0.0274, *	n.s.
								KO = 45.13 ± 1.793						n.s.	n.s.
	b	B6, Hippocampal SC-CA1 Input-Output Ratio	fEPSP slope (mV/ms)	female	P27-29	WT, HT	10(3), 10(3)	2-way ANOVA		Interaction :: P > 0.9999, n.s., DF = 5 Time :: P < 0.0001, ****, DF = 5 Genotype :: P = 0.5654, n.s., DF = 1
								Bonferroni's multiple comparison test	0.05	WT vs HT	P > 0.9999, n.s.
									0.1	WT vs HT	P > 0.9999, n.s.
									0.15	WT vs HT	P > 0.9999, n.s.
									0.2	WT vs HT	P > 0.9999, n.s.
									0.25	WT vs HT	P > 0.9999, n.s.
									0.3	WT vs HT	P > 0.9999, n.s.
		B6, Hippocampal SC-CA1 Paired Pulse Ratio	Paired Pulse Ratio	female	P27-29	WT HT	10(3), 10(3)	2-way ANOVA		Interaction :: P = 0.6664, n.s., DF = 5 Time :: P < 0.0001, ****, DF = 5 Genotype :: P = 0.9133, n.s., DF = 1
								Bonferroni's multiple comparison test	25	WT vs HT	P > 0.9999, n.s.
									50	WT vs HT	P > 0.9999, n.s.
									75	WT vs HT	P > 0.9999, n.s.
									100	WT vs HT	P > 0.9999, n.s.
									200	WT vs HT	P > 0.9999, n.s.
									300	WT vs HT	P > 0.9999, n.s.
	c	B6, Hippocampal SC-CA1, NMDA/AMPA ratio	NMDA/AMPA ratio	male, female	P17-22	WT, HT	8(5), 8(7)	WT = 0.4788 ± 0.06891	Unpaired Student's t-test		P = 0.1566, n.s.	t(14) = 1.497	Two-tailed	n.s.	n.s.
								KO = 0.3601 ± 0.03918						n.s.	n.s.
	d	B6, Hipipcampal SC-CA1, High-Frequency (1 s, 100 Hz)-LTP	Last 5 min fEPSP slope (% of baseline)	male, female	P23-33	WT, HT	8(6), 10(7)	WT= 129.1 ± 5.445	Mann-Whitney test		P = 0.0545, n.s.	U = 18	Two-tailed	P = 0.0059, **	n.s.
								KO = 116.6 ± 3.409						n.s.	P = 0.0326, *
