# Supplementary material for: NGL-3 in the regulation of brain development, Akt/GSK3b signaling, long-term depression, and locomotive and cognitive behaviors
Source: PLoS Biol. 2019 Jun 5;17(6):e2005326. doi: 10.1371/journal.pbio.2005326 (PMC6550391; doi:10.1371/journal.pbio.2005326)
Supplement: S3 Data — Excel spreadsheet containing, in separate sheets, the underlying numerical data and statistical analysis for figure panels 1A, 1B, 1B, 2A, 2B, 2C, 2D, 2E, 2F, 3A, 3B, 3C, 3D, 3E, 3F, 4A, 4B, 4C, 4D, 5A, 5B, 5C, 6A, 6B, 6C, 6D, 6E, 6F, 7A, 7B, 7C, 7D, 8A, 8B, 8C, 8D, 8E, 8F, 9A, 9B, 9C, 9D, 9E, 10A, 10B, 10C, S2A, S2B, S4A, S4B, S4C, S5A, S5B, S5C, S5D, S5E, S5F, S5G, S6A, S6B, S6C, S6D, S6E, S6F, S7A, S7B, S7C, S7D, S7E, S7F, S7G, S7H, S7I, S9A, S9B, S9C, S9D, and S10A. (XLSX) [file pbio.2005326.s003.xlsx]

## Sheet: Fig. 1 A
A
	% Survival
	2	3	4	5	6	7	8	9	10	11	12	13	14	15	16	17	18	19	20	21	22	23	24	25	26	27	28	29	30	35	42	49	56
WT	100	100	100	100	100	100	100	100	100	100	100	100	100	100	100	100	100	100	100	100	100	100	100	100	100	100	100	100	100	100	100	100	100
HT-B	100	100	100	100	100	100	100	100	100	100	100	100	100	100	100	100	100	100	100	99.1525	99.1525	99.1525	99.1525	99.1525	99.1525	99.1525	99.1525	99.1525	99.1525	98.3051	98.3051	98.3051	98.3051
KO-B	100	100	100	100	100	100	100	100	100	100	100	100	100	100	100	100	90	90	90	83.3333	80	70	70	70	60	60	56.6667	53.3333	46.6667	46.6667	46.6667	46.6667	46.6667

## Sheet: Fig. 1 B
B
	Body weight (g)
	2	3	4	5	6	7	8	9	10	11	12	13	14	15	16	17	18	19	20	21	22	23	24	25	26	27	28	29	30	35	42	49	56
WT male	1.895	2.12821	2.66222	3.07255	3.50196	4	4.44909	4.95714	5.45614	5.93333	6.35789	6.80714	7.07544	7.4	7.60175	7.70545	7.76667	7.89825	8.33158	8.94038	9.52157	10.6529	11.4021	12.5667	13.5137	14.6	15.82	16.8627	17.7592	19.5326	22.3724	24.6021	25.8521
WT female	1.75854	1.98478	2.42667	2.85192	3.30192	3.75283	4.19811	4.69091	5.25902	5.7541	6.16885	6.73214	6.98033	7.27	7.49672	7.64407	7.70656	7.81475	8.08197	8.53929	9.26182	9.78654	10.4686	11.2731	11.9573	12.8038	13.5712	13.9776	15.0761	16.8705	17.8083	19.0523	19.5143
HT-B male	1.85	2.15	2.692	3.15357	3.65714	4.17143	4.66786	5.22414	5.77667	6.29667	6.73	7.18667	7.55	7.80667	7.97	8.13667	8.17333	8.35333	8.85667	9.40345	10.4192	11.1556	11.9815	12.9462	13.5037	15.0481	15.9808	16.7769	17.7154	20.1417	22.6316	24.0885	25.3615
HT-B female	1.74762	1.95769	2.39615	2.87667	3.34667	3.82903	4.35806	4.85161	5.34194	5.81935	6.22258	6.73	7.05806	7.31613	7.49032	7.51379	7.66452	7.88387	8.22903	8.88667	9.548	10.2931	11.0714	11.9633	12.65	13.4467	14.19	14.8367	15.2481	17.1138	17.7652	18.6179	19.4633
KO-B male	1.56429	1.73333	1.96429	2.1625	2.44375	2.70625	2.9375	3.14375	3.39375	3.575	3.81875	3.98125	4.25	4.4125	4.6125	4.83571	4.7	4.60667	4.57333	4.59167	4.33077	4.61	4.66	4.71	4.98889	5.22222	5.62222	6.35	8.06667	9.81667	12.725	16.04	16.7833
KO-B female	1.52	1.54286	1.83333	2.03846	2.33846	2.51538	2.83077	3.00769	3.32143	3.57857	3.81429	3.99286	4.27143	4.52857	4.7	4.89231	5.06667	5.05833	4.94167	5	4.72727	4.79091	4.86	4.84545	5.45556	5.6	6.1125	5.62857	6.9125	9.2	12.05	13.1571	14.1875

## Sheet: Fig. 1 D
D
	Body weight (g)			Brain weight (g)			Brain / Body ratio
	WT	KO-H		WT	KO-H		WT	KO-H
1	40.7	22.2	1	0.4897	0.3761	1	0.012032	0.016941
2	30.4	34.6	2	0.4726	0.3921	2	0.015546	0.011332
3	38.1	26.9	3	0.4873	0.3952	3	0.01279	0.014691
4	38	26.5	4	0.484	0.4242	4	0.012737	0.016008
5	40.3	24.7	5	0.4875	0.3724	5	0.012097	0.015077
6	28.9	26.4	6	0.4912	0.396	6	0.016997	0.015
7	27.5	24	7	0.4586	0.3581	7	0.016676	0.014921
8	27.2	26.8	8	0.456	0.3913	8	0.016765	0.014601
9	28.5	26.7	9	0.4587	0.3978	9	0.016095	0.014899
10	32.6	25	10	0.4291	0.3927	10	0.013163	0.015708
11	38.8	30.2	11	0.4855	0.4135	11	0.012513	0.013692
12	37.3	23.3	12	0.4815	0.3545	12	0.012909	0.015215
13	32.5	29	13	0.4937	0.4018	13	0.015191	0.013855
14	42.5	28	14	0.44	0.3908	14	0.010353	0.013957
15	38.6	25.2	15	0.4452	0.3825	15	0.011534	0.015179
16	26	21.5	16	0.418	0.3853	16	0.016077	0.017921
17	30	27	17	0.4775	0.352	17	0.015917	0.013037
18	31.8	26.7	18	0.4623	0.3825	18	0.014538	0.014326
19	29.4		19	0.4663		19	0.015861
20	30.6		20	0.476		20	0.015556
21	34.2		21	0.479		21	0.014006

## Sheet: Fig. 2 A
A
	mEPSC frequency (Hz)			mEPSC amplitude (pA)
	WT	KO-H		WT	KO-H
1	0.15	0.225	1	27.025	25.9964
2	0.325	0.225	2	28.7026	34.8353
3	0.266667	0.0916667	3	33.741	24.4141
4	0.208333	0.116667	4	27.002	34.8336
5	0.241667	0.075	5	27.9499	26.2451
6	0.175	0.208333	6	29.2387	32.6416
7	0.275	0.158333	7	25.3758	30.5176
8	0.166667	0.291667	8	27.0996	24.9372
9	0.141667	0.0833333	9	27.5376	29.602
10	0.183333	0.075	10	25.5515	26.7876
11	0.208333	0.3	11	29.9316	38.8082
12	0.0916667	0.0916667	12	27.2439	31.1279
13	0.175	0.275	13	23.3678	28.89
14	0.108333	0.0916667	14	35.0717	32.6816
15	0.483333	0.133333	15	34.4323	27.504

## Sheet: Fig. 2 B
B
	mEPSC frequency (Hz)			mEPSC amplitude (pA)
	WT	KO-B		WT	KO-B
1	0.108333	0.1	1	27.5709	23.4074
2	0.1	0.191667	2	28.6339	24.5723
3	0.0333333	0.325	3	22.4245	28.2884
4	0.125	0.216667	4	20.2914	23.3236
5	0.108333	0.0416667	5	30.2193	18.0101
6	0.183333	0.0666667	6	24.8727	13.0835
7	0.125	0.0416667	7	27.876	15.8312
8	0.125	0.0583333	8	21.5331	19.0287
9	0.075	0.175	9	20.0963	31.3011
10	0.141667	0.141667	10	27.4408	21.5059
11	0.0833333	0.05	11	25.2228	21.658
12	0.075	0.258333	12	20.1759	22.1021
13	0.0916667	0.0833333	13	23.3795	21.5868
14	0.2	0.15	14	25.9414	25.1391
15	0.341667		15	26.5151

## Sheet: Fig. 2 C
C
	Input output relationship (fEPSP slope (mV/ms)
	WT
	1	2	3	4	5	6	7	8	9	10
0.05	0.22635	0.310998	0.281083	0.157795	0.313183	0.272475	0.218328	0.243379	0.238577	0.15759
0.1	0.425809	0.63061	0.552587	0.294077	0.608534	0.595979	0.466259	0.486634	0.439562	0.30937
0.15	0.610177	0.910163	0.834273	0.442247	0.825574	0.884453	0.681366	0.737471	0.622956	0.458893
0.2	0.805753	1.20042	1.09023	0.572818	1.00936	1.12162	0.871763	0.970662	0.795402	0.60679
0.25	0.99077	1.48472	1.30975	0.714441	1.15635	1.32979	1.05259	1.21725	0.970567	0.755943
0.3	1.15829	1.74954	1.54198	0.854616	1.27324	1.51059	1.21007	1.45747	1.12824	0.912132
	KO-H
	1	2	3	4	5	6	7	8	9	10
0.05	0.248825	0.255685	0.123852	0.207742	0.148795	0.15339	0.305601	0.25407	0.157452	0.165302
0.1	0.519924	0.508329	0.262837	0.432072	0.296602	0.316453	0.627504	0.554518	0.327677	0.308632
0.15	0.773922	0.724051	0.391411	0.634492	0.443319	0.452148	0.881523	0.833359	0.472514	0.439789
0.2	1.05908	0.948625	0.499121	0.850343	0.579533	0.583863	1.10346	1.09886	0.615607	0.564732
0.25	1.31753	1.14641	0.605152	1.07833	0.713216	0.708272	1.29493	1.36523	0.756161	0.688457
0.3	1.57467	1.3497	0.715003	1.29096	0.848312	0.822314	1.45555	1.59198	0.872094	0.800459

## Sheet: Fig. 2 D
D
	Input output relationship (fEPSP slope (mV/ms)
	WT
	1	2	3	4	5	6	7
0.05	0.18	0.16	0.18	0.15	0.21	0.23	0.24
0.1	0.39	0.26	0.38	0.24	0.39	0.4	0.38
0.15	0.57	0.37	0.53	0.32	0.54	0.55	0.53
0.2	0.75	0.48	0.68	0.39	0.7	0.7	0.65
0.25	0.92	0.58	0.86	0.45	0.83	0.85	0.77
0.3	1.1	0.69	0.99	0.51	0.96	0.97	0.89
	KO-B
	1	2	3	4	5	6	7
0.05	0.16	0.29	0.24	0.11	0.13	0.18	0.29
0.1	0.29	0.48	0.41	0.2	0.21	0.37	0.55
0.15	0.41	0.66	0.59	0.27	0.27	0.55	0.78
0.2	0.53	0.83	0.76	0.33	0.35	0.74	1.01
0.25	0.66	0.97	0.94	0.38	0.42	0.92	1.23
0.3	0.77	1.11	1.13	0.42	0.5	1.11	1.4

## Sheet: Fig. 2 E
E
	Paired-pulse ratio
	WT
	1	2	3	4	5	6	7	8	9	10
25	1.83235	1.82607	1.69682	1.84627	1.58338	1.56376	1.66304	1.74503	1.91565	1.779
50	1.79093	1.88522	1.80613	2.13978	1.9509	1.81476	1.57605	1.93993	1.94943	1.97656
75	1.8474	1.97076	1.92685	2.02433	1.95328	1.81023	1.87342	1.76282	1.87824	1.90264
100	1.84211	1.65897	1.72862	2.07123	1.79181	1.8519	1.66179	1.81949	1.91704	1.85087
200	1.32253	1.47458	1.35133	1.51079	1.51983	1.37973	1.24248	1.51654	1.40714	1.50534
300	1.28386	1.33103	1.35207	1.29508	1.20065	1.11726	1.29092	1.3135	1.27948	1.43506
	KO-H
	1	2	3	4	5	6	7	8	9	10
25	1.90819	1.94566	1.93756	1.73769	1.57588	1.87242	1.72272	1.69077	1.76152	2.05821
50	2.00094	2.13765	1.83548	1.84111	1.7287	1.75439	1.90202	2.12483	1.7799	1.73593
75	2.12562	1.90655	1.80289	1.69972	2.02057	1.8351	1.90791	1.74653	1.84503	1.78187
100	1.815	1.94738	1.67866	1.6779	1.72839	1.66574	1.82324	1.66691	1.62971	1.66339
200	1.4328	1.41957	1.44652	1.44018	1.44276	1.3135	1.56158	1.48714	1.3608	1.38977
300	1.29606	1.3931	1.19063	1.35742	1.30404	1.41155	1.40577	1.2772	1.23312	1.18157

## Sheet: Fig. 2 F
F
	Paired-pulse ratio
	WT
	1	2	3	4	5	6	7
25	2.14334	2.00878	1.67329	1.66629	1.83529	1.79618	1.79493
50	2.17413	2.07282	1.72834	1.72673	1.83295	1.99585	1.95182
75	2.18646	1.92431	1.75615	1.81887	1.82606	1.84575	1.89521
100	2.00231	1.77948	1.63028	1.69068	1.62994	1.7637	1.94093
200	1.57606	1.5737	1.33678	1.44098	1.47062	1.48377	1.63548
300	1.19885	1.46265	1.21721	1.36461	1.33387	1.2966	1.45583
	KO-B
	1	2	3	4	5	6	7
25	1.95902	1.52519	1.58376	1.81885	1.64027	1.73703	1.80807
50	2.02891	1.90532	1.70982	1.83445	1.78656	1.70648	1.87679
75	2.0239	1.89734	1.62754	1.74966	1.64974	1.81724	2.02746
100	1.81925	1.73192	1.59155	1.66199	1.72607	1.78381	1.90269
200	1.57278	1.50053	1.4334	1.43822	1.41169	1.45262	1.51427
300	1.35334	1.24274	1.28781	1.28828	1.2607	1.27405	1.27647

## Sheet: Fig. 3 A
A
	NMDA/AMPA ratio			Decay tau (ms)
	WT	KO-H		WT	KO-H
1	0.398333	0.437679	1	84.8561	92.0565
2	0.412603	0.159371	2	83.709	94.9253
3	0.181431	0.27682	3	89.7531	77.8826
4	0.584607	0.371967	4	90.1683	74.3604
5	0.445047	0.351661	5	89.3349	95.8434
6	0.329604	0.277208	6	95.8929	87.2893
7	0.31135	0.0572777	7	79.2057	70.9362
8	0.309978	0.437448	8	100.626	112.399
9	0.269903	0.139703	9	108.005	73.4249
10	0.534417	0.217164	10	100.353	83.0131
11	0.432063	0.367188	11	86.9872	80.5302
12	0.300175	0.182956	12	79.5781	77.8014
13	0.280444	0.299524	13	91.6358	104.99
14	0.287598	0.26188	14	114.517	109.321
15		0.23405	15		90.7795
16		0.184677	16		101.793

[truncated: 68 more sheets: Fig. 3 B, Fig. 3 C, Fig. 3 D, Fig. 3 E, Fig. 3 F, Fig. 4 A, Fig. 4 B, Fig. 4 C, Fig. 4 D, Fig. 5 A, Fig. 5 B, Fig. 5 C, Fig. 6 A, Fig. 6 B, Fig. 6 C, Fig. 6 D, Fig. 6 E, Fig. 6 F, Fig. 7 A, Fig. 7 B …]
